# Supplementary material for: Metabolomics analysis of mechanism of improving quality of Schisandrae chinensis fructus by NO combining with high-temperature stress
Source: PLoS One. 2025 Jul 18;20(7):e0327497. doi: 10.1371/journal.pone.0327497 (PMC12273920; doi:10.1371/journal.pone.0327497)
Supplement: S1 File — (XLSX) [file pone.0327497.s001.xlsx]

## Sheet: fig1
O2·-	Average value	Standard deviation	Significance (two tailed)		Average value	Standard deviation	Significance (two tailed)
	TR				CK
0	54.1778	1.82157			54.1778	1.82157
1	60.9334	1.10565	0.00535882	**	53.2127	3.31696	0.681517
2	68.1716	2.32676	0.00120372	**	57.0731	2.32676	0.164923
3	58.762	1.82157	0.0368524	*	51.5238	2.32676	0.194775
H2O2	TR				CK
0	13.33	0.30512			13.33	1.70678
1	19.749	2.24504	0.00800269	**	12.8167	2.44238	0.780259
2	57.483	6.30947	0.000267034	***	14.07	0.68505	0.524235
3	14.4665	1.91085	0.366535		11.6567	1.06829	0.223444

## Sheet: fig2
	Average value	Standard deviation	Significance (two tailed)		Average value	Standard deviation	Significance (two tailed)
PAL	TR				CK
0	6.65844	0.24951			6.65867	0.24952
1	7.59911	0.44725	0.034	*	6.58467	0.24119	0.789
2	11.2696	0.30475	3.49196e-05	***	6.41867	0.47277	0.039	*
3	6.28956	0.50208	0.31806		6.51089	0.41531	0.844

## Sheet: fig3
POS				NEG
0.038	139565	0.038	139206	0.038	96583	0.038	106945
0.045	137213	0.045	155312	0.045	98980	0.045	107424
0.052	136622	0.052	145566	0.052	98987	0.052	102913
0.059	141807	0.059	147768	0.059	96811	0.059	102721
0.067	140441	0.067	142153	0.067	97864	0.066	104959
0.074	145083	0.074	144042	0.074	97607	0.073	99714
0.081	139862	0.081	139364	0.081	90810	0.081	104878
0.088	132588	0.088	144248	0.088	94800	0.088	101634
0.095	132264	0.095	151000	0.095	95702	0.095	102147
0.102	135778	0.102	145180	0.102	95853	0.102	96619
0.109	140501	0.109	143659	0.109	92509	0.109	100968
0.116	137195	0.116	143851	0.117	95876	0.116	101001
0.124	137272	0.124	143993	0.124	96581	0.123	99362
0.131	130518	0.131	144276	0.131	91239	0.131	98830
0.138	138997	0.138	144020	0.138	94005	0.138	101275
0.145	134319	0.145	143599	0.145	93663	0.145	102985
0.152	137214	0.152	140727	0.152	91490	0.152	103746
0.159	135463	0.159	144498	0.159	92296	0.159	95740
0.166	133008	0.166	142434	0.167	91080	0.166	96860
0.174	134541	0.174	138757	0.174	94892	0.173	94500
0.181	138418	0.181	135252	0.181	96423	0.181	97730
0.188	128691	0.188	141390	0.188	93518	0.188	99035
0.205	144281	0.205	138373	0.205	94512	0.205	101542
0.212	139590	0.212	138450	0.212	90481	0.212	106210
0.219	137437	0.219	138444	0.219	90909	0.219	99359
0.227	129976	0.226	147034	0.227	88886	0.226	98517
0.234	129086	0.234	135705	0.234	92067	0.234	97773
0.241	130405	0.241	144632	0.241	91084	0.241	99561
0.248	129333	0.248	140777	0.248	88931	0.248	96671
0.255	130888	0.255	143878	0.255	91693	0.255	98165
0.262	128189	0.262	134796	0.262	90422	0.262	98048
0.269	127051	0.269	134830	0.269	88397	0.269	99354
0.276	131500	0.276	138544	0.277	91684	0.276	97484
0.284	128474	0.284	137153	0.284	96285	0.283	97275
0.291	127978	0.291	139379	0.291	97822	0.291	96620
0.298	133381	0.298	135546	0.298	88655	0.298	95543
0.305	133793	0.305	138646	0.305	88257	0.305	98383
0.312	130285	0.312	138808	0.312	87824	0.312	98099
0.319	134720	0.319	132987	0.319	89964	0.319	96233
0.326	131400	0.326	134860	0.327	89179	0.326	94621
0.334	124454	0.334	140815	0.334	87913	0.333	93349
0.341	125810	0.341	138649	0.341	87714	0.341	95167
0.348	123811	0.348	132866	0.348	89949	0.348	91037
0.355	132807	0.355	134495	0.355	93066	0.355	91476
0.372	299466	0.372	335493	0.372	339275	0.372	290823
0.379	135636	0.379	139298	0.379	88806	0.379	91903
0.387	134621	0.386	137470	0.387	93975	0.386	95540
0.394	131786	0.394	138483	0.394	93604	0.394	97605
0.401	128296	0.401	135778	0.401	93825	0.401	93698
0.408	131947	0.408	137249	0.408	92815	0.408	93219
0.415	130414	0.415	140020	0.415	90796	0.415	95806
0.422	129413	0.422	137487	0.422	92213	0.422	96021
0.429	127271	0.429	137141	0.429	95761	0.429	96594
0.436	131872	0.436	136470	0.437	92036	0.436	97436
0.444	131001	0.444	137025	0.444	92165	0.444	92231
0.451	129565	0.451	142310	0.451	91087	0.451	94276
0.458	137710	0.458	144444	0.458	90461	0.458	90235
0.465	130155	0.465	138610	0.465	91018	0.465	94118
0.472	128447	0.472	135174	0.472	89817	0.472	91569
0.479	128346	0.479	136946	0.479	89487	0.479	95103
0.486	122272	0.486	132155	0.487	92983	0.486	96731
0.494	125183	0.494	133931	0.494	88274	0.494	95607
0.501	123168	0.501	141511	0.501	93584	0.501	93732
0.508	130775	0.508	134662	0.508	86198	0.508	96208
0.515	127315	0.515	131836	0.515	85976	0.515	93496
0.522	123777	0.522	131188	0.522	87149	0.522	98753
0.529	122575	0.529	139740	0.529	90104	0.529	96684
0.546	133711	0.546	145442	0.547	92441	0.547	98100
0.554	125573	0.554	139473	0.554	89056	0.554	96229
0.561	129916	0.561	133026	0.561	89178	0.561	95388
0.568	127056	0.568	134288	0.568	89127	0.568	96708
0.575	135377	0.575	134231	0.575	88848	0.575	98907
0.582	127160	0.582	130072	0.582	89107	0.582	94491
0.589	129450	0.589	140584	0.589	90677	0.589	95170
0.596	125121	0.596	135746	0.597	89330	0.597	96819
0.604	124994	0.604	130326	0.604	87109	0.604	96795
0.611	124258	0.611	134696	0.611	85154	0.611	95438
0.618	125302	0.618	136757	0.618	92649	0.618	98705
0.625	161922	0.625	184895	0.625	116729	0.625	124991
0.632	301607	0.632	328801	0.632	151083	0.632	164418
0.639	551321	0.639	556489	0.639	192819	0.639	224309
0.646	781114	0.646	767022	0.647	242404	0.647	293158
0.654	864017	0.654	853032	0.654	262922	0.654	322569
0.661	779710	0.661	778551	0.661	256269	0.661	284427
0.668	629865	0.668	608325	0.668	212030	0.668	236912
0.675	466846	0.675	442034	0.675	185666	0.675	195626
0.682	334964	0.682	338183	0.682	167859	0.682	178590
0.689	306531	0.689	340856	0.689	150696	0.689	164590
0.696	529706	0.696	568339	0.697	170434	0.697	193154
0.714	1246987	0.714	1093343	0.714	249620	0.714	396793
0.721	876349	0.721	826217	0.721	210349	0.721	241020
0.728	595558	0.728	581504	0.728	194160	0.728	219433
0.735	500381	0.735	538798	0.735	204531	0.735	219815
0.742	538173	0.742	600558	0.742	230732	0.742	259090
0.749	687845	0.749	782102	0.749	286910	0.75	321203
0.756	869376	0.756	961644	0.757	350954	0.757	400940
0.764	1051496	0.764	1074011	0.764	412676	0.764	456132
0.771	1116618	0.771	1099622	0.771	434402	0.771	502106
0.778	1109178	0.778	1064889	0.778	407270	0.778	488231
0.785	1010671	0.785	947531	0.785	393674	0.785	446281
0.792	913378	0.792	823196	0.792	343031	0.792	393687
0.799	742851	0.799	1048082	0.799	356532	0.8	343686
0.806	674865	0.806	2654542	0.807	553466	0.807	356091
0.814	1286921	0.814	4309327	0.814	696080	0.814	547663
0.821	3157484	0.821	4891928	0.821	723002	0.821	722892
0.828	4683194	0.828	4883924	0.828	699566	0.828	808724
0.835	4942846	0.835	4222257	0.835	677755	0.835	795278
0.842	4476637	0.842	3150901	0.842	607384	0.842	749002
0.849	3744711	0.849	2368004	0.849	539791	0.85	682789
0.856	2824209	0.856	1719249	0.857	474777	0.857	599715
0.864	2180953	0.864	1221178	0.864	393420	0.864	513600
0.871	1582520	0.871	953166	0.871	324277	0.871	413960
0.888	764986	0.888	613755	0.888	216627	0.888	265311
0.895	635665	0.895	538517	0.895	201055	0.895	236656
0.902	573121	0.902	493021	0.902	202402	0.902	213592
0.909	550270	0.909	490184	0.909	187795	0.91	219236
0.916	557404	0.916	481511	0.917	192196	0.917	211237
0.924	563310	0.924	519145	0.924	185861	0.924	218755
0.931	587823	0.931	503257	0.931	196709	0.931	219793
0.938	596406	0.938	514350	0.938	197027	0.938	225324
0.945	630289	0.945	535764	0.945	207352	0.945	232177
0.952	655890	0.952	557070	0.953	210170	0.952	241389
0.959	662409	0.959	569970	0.96	206878	0.96	232470
0.966	695315	0.966	575825	0.967	203468	0.967	229458
0.974	676572	0.974	579457	0.974	204156	0.974	237001
0.981	687118	0.981	578147	0.981	192682	0.981	227219
0.988	663795	0.988	560434	0.988	182094	0.988	216125
0.995	668076	0.995	558810	0.995	176367	0.995	214159
1.002	630155	1.002	525894	1.003	181681	1.002	210196
1.009	585412	1.009	526278	1.01	166695	1.01	200657
1.016	570105	1.016	491472	1.017	165548	1.017	186926
1.024	524215	1.024	455184	1.024	157938	1.024	184760
1.031	501381	1.031	440512	1.031	156374	1.031	173284
1.038	465101	1.038	403985	1.038	146773	1.038	169142
1.055	599038	1.055	513775	1.055	306035	1.055	252419
1.062	363347	1.062	346169	1.063	148302	1.062	157341
1.069	348417	1.069	326121	1.07	144254	1.07	152469
1.076	321413	1.076	321349	1.077	142912	1.077	147539
1.084	318996	1.084	318405	1.084	142931	1.084	145155
1.091	299516	1.091	304497	1.091	144558	1.091	146156
1.098	288513	1.098	303883	1.098	145094	1.098	146082
1.105	295692	1.105	300877	1.105	139358	1.105	153287
1.112	289851	1.112	298551	1.113	133476	1.112	156518
1.119	288060	1.119	290995	1.12	139023	1.12	149678
1.126	285225	1.127	291587	1.127	138119	1.127	152006
1.134	279278	1.134	283331	1.134	135643	1.134	157085
1.141	277018	1.141	275197	1.141	133755	1.141	151516
1.148	274867	1.148	265857	1.148	130301	1.148	151016
1.155	272464	1.155	258389	1.155	134034	1.155	147869
1.162	268607	1.162	268749	1.163	128511	1.162	148752
1.169	271044	1.169	283769	1.17	130532	1.17	143725
1.176	258653	1.177	292795	1.177	134228	1.177	148584
1.184	250667	1.184	317889	1.184	138834	1.184	151832
1.191	254885	1.191	341803	1.191	151135	1.191	146922
1.198	246837	1.198	322725	1.198	154698	1.198	154292
1.205	258911	1.205	336801	1.205	155439	1.205	164264
1.212	262466	1.212	309794	1.212	144084	1.212	183733
1.229	309371	1.229	295980	1.23	139360	1.23	192511
1.237	309578	1.237	265467	1.237	133652	1.237	185913
1.244	326855	1.244	253663	1.244	129492	1.244	183107
1.251	332563	1.251	235383	1.251	126959	1.251	179892
1.258	316610	1.258	226900	1.258	125449	1.258	178042
1.265	304653	1.265	220126	1.265	123884	1.265	169878
1.272	284461	1.272	223133	1.273	117352	1.272	154497
1.279	259091	1.279	218829	1.28	112849	1.28	151429
1.287	245683	1.287	228360	1.287	111283	1.287	142919
1.294	241775	1.294	211661	1.294	110018	1.294	140268
1.301	230347	1.301	215866	1.301	112566	1.301	140100
1.308	219030	1.308	201447	1.308	109313	1.308	140579
1.315	223529	1.315	201058	1.315	112400	1.315	135542
1.322	209018	1.322	216336	1.323	108914	1.322	132456
1.329	212651	1.33	202637	1.33	108560	1.33	137157
1.337	210812	1.337	203846	1.337	111369	1.337	126508
1.344	214916	1.344	189751	1.344	109805	1.344	127214
1.351	198295	1.351	187075	1.351	106741	1.351	127367
1.358	197238	1.358	198517	1.358	105988	1.358	129319
1.365	207370	1.365	185861	1.365	100686	1.365	131534
1.372	197242	1.372	192327	1.372	101646	1.372	120032
1.379	207680	1.38	186711	1.38	103092	1.38	128207
1.397	414824	1.397	386794	1.397	270871	1.397	208205
1.404	190674	1.404	184555	1.404	102002	1.404	121110
1.411	192724	1.411	186283	1.411	100886	1.411	123302
1.418	188764	1.418	181125	1.418	100572	1.418	123238
1.425	179178	1.425	175402	1.425	97069	1.425	124865
1.432	183743	1.432	176013	1.433	106174	1.432	123893
1.439	183136	1.44	180009	1.44	105123	1.44	121545
1.447	183193	1.447	177002	1.447	101831	1.447	114957
1.454	171528	1.454	177373	1.454	102918	1.454	113357
1.461	159477	1.461	171988	1.461	103938	1.461	120449
1.468	177688	1.468	168784	1.468	104493	1.468	116804
1.475	167603	1.475	177203	1.475	101306	1.475	117915
1.482	177029	1.482	168291	1.483	101458	1.482	112053
1.489	182969	1.49	173872	1.49	103552	1.49	109521
1.497	174966	1.497	170825	1.497	102010	1.497	113053
1.504	172128	1.504	166107	1.504	96953	1.504	118359
1.511	160114	1.511	158072	1.511	97046	1.511	116591
1.518	161492	1.518	159114	1.518	93499	1.518	113157
1.525	160765	1.525	159895	1.525	98794	1.525	114460
1.532	170243	1.532	156528	1.533	91360	1.532	116993
1.539	160290	1.54	161128	1.54	92901	1.54	117538
1.547	163089	1.547	153564	1.547	97622	1.547	115397
1.554	162723	1.554	154328	1.554	92644	1.554	116146
1.571	161629	1.571	161316	1.571	96819	1.571	116091
1.578	167519	1.578	155146	1.578	93670	1.578	118010
1.585	165222	1.585	161551	1.585	94838	1.585	111560
1.592	161250	1.592	155282	1.593	90822	1.592	111442
1.599	160588	1.6	153382	1.6	91729	1.6	111867
1.607	160284	1.607	152337	1.607	90405	1.607	108391
1.614	155133	1.614	144475	1.614	88625	1.614	113156
1.621	157019	1.621	148765	1.621	89486	1.621	113120
1.628	154315	1.628	155523	1.628	87416	1.628	107873
1.635	152154	1.635	152900	1.635	86698	1.635	106839
1.642	154345	1.642	149347	1.643	88670	1.642	110117
1.649	152033	1.65	140172	1.65	89211	1.65	107284
1.657	158808	1.657	145571	1.657	92481	1.657	107589
1.664	153016	1.664	142612	1.664	86602	1.664	105873
1.671	152014	1.671	145115	1.671	84694	1.671	106455
1.678	153734	1.678	146227	1.678	88678	1.678	106045
1.685	152297	1.685	146049	1.685	89480	1.685	111926
1.692	142825	1.692	145451	1.693	89047	1.692	110996
1.699	146098	1.7	152353	1.7	84743	1.7	106436
1.707	140542	1.707	145228	1.707	88573	1.707	106093
1.714	146324	1.714	149431	1.714	87364	1.714	106392
1.721	139735	1.721	148505	1.721	85892	1.721	104801
1.738	333546	1.738	339873	1.738	321315	1.738	136533
1.745	154589	1.745	139819	1.745	90457	1.745	102950
1.752	146235	1.753	139706	1.753	93066	1.752	104344
1.759	146022	1.76	142214	1.76	86350	1.76	104798
1.767	144916	1.767	136508	1.767	89835	1.767	104353
1.774	147004	1.774	146165	1.774	85680	1.774	105706
1.781	138560	1.781	137169	1.781	93295	1.781	102547
1.788	140442	1.788	137392	1.788	86924	1.788	103402
1.795	143369	1.795	145606	1.795	91752	1.795	106423
1.802	144062	1.803	140321	1.803	90679	1.802	108693
1.809	139946	1.81	138928	1.81	94842	1.81	112868
1.817	139223	1.817	138170	1.817	89408	1.817	111338
1.824	142012	1.824	147690	1.824	93422	1.824	110853
1.831	147173	1.831	134716	1.831	92246	1.831	112542
1.838	148862	1.838	144839	1.838	96075	1.838	113031
1.845	138701	1.845	147727	1.845	97640	1.845	111612
1.852	149147	1.853	145448	1.853	98969	1.852	113658
1.859	146921	1.86	151982	1.86	100570	1.86	111678
1.867	148075	1.867	149134	1.867	107240	1.867	111718
1.874	144183	1.874	154176	1.874	106369	1.874	114219
1.881	148840	1.881	154444	1.881	114824	1.881	118680
1.888	144768	1.888	157325	1.888	116342	1.888	119442
1.895	158800	1.895	157891	1.895	120654	1.895	129847
1.912	166693	1.913	184535	1.913	139070	1.912	138916
1.919	162717	1.92	184071	1.92	152248	1.92	146212
1.927	173965	1.927	191324	1.927	158843	1.927	158394
1.934	186551	1.934	195930	1.934	176145	1.934	167473
1.941	201663	1.941	217515	1.941	183944	1.941	176948
1.948	213856	1.948	214694	1.948	190750	1.948	195350
1.955	221007	1.956	238824	1.955	206313	1.955	197920
1.962	233451	1.963	245152	1.963	208571	1.962	210741
1.969	241872	1.97	246484	1.97	222338	1.97	233197
1.977	242649	1.977	264822	1.977	229486	1.977	249792
1.984	260462	1.984	271957	1.984	225624	1.984	256900
1.991	266898	1.991	265679	1.991	225729	1.991	264339
1.998	285736	1.998	279269	1.998	242954	1.998	269543
2.005	280840	2.006	295233	2.005	259609	2.005	264823
2.012	304263	2.013	278319	2.013	273597	2.012	272244
2.019	306617	2.02	292952	2.02	283816	2.02	280664
2.027	298363	2.027	308829	2.027	302124	2.027	303805
2.034	291993	2.034	335364	2.034	321570	2.034	328158
2.041	307775	2.041	358151	2.041	356197	2.041	341297
2.048	319212	2.048	395879	2.048	369491	2.048	351687
2.055	352397	2.056	414860	2.055	442795	2.055	379321
2.062	358778	2.063	460097	2.063	500485	2.062	412882
2.079	714413	2.08	628017	2.08	576396	2.08	546359
2.087	494153	2.087	584026	2.087	553088	2.087	554149
2.094	562247	2.094	619716	2.094	573545	2.094	632336
2.101	635800	2.101	656291	2.101	550550	2.101	654914
2.108	641479	2.109	633326	2.108	548331	2.108	653540
2.115	638794	2.116	638336	2.115	569740	2.115	653219
2.122	672177	2.123	672847	2.123	631948	2.122	653034
2.129	705710	2.13	762902	2.13	756183	2.13	624460
2.137	735211	2.137	1049379	2.137	783714	2.137	636274
2.144	762762	2.144	1590632	2.144	776600	2.144	716317
2.151	932482	2.151	1886681	2.151	773096	2.151	844024
2.158	1429002	2.159	1913942	2.158	752868	2.158	918058
2.165	1887346	2.166	1929720	2.165	814338	2.165	893900
2.172	2071598	2.173	1846689	2.173	881671	2.172	851057
2.179	1999332	2.18	2067641	2.18	891247	2.18	853789
2.187	1980467	2.187	2408717	2.187	876617	2.187	885611
2.194	2034389	2.194	2606425	2.194	822475	2.194	975102
2.201	2375972	2.201	2558437	2.201	818444	2.201	1023756
2.208	2628583	2.209	2403859	2.208	778528	2.208	1000459
2.215	2658064	2.216	2088437	2.215	736175	2.215	934145
2.222	2545281	2.223	1837330	2.223	708883	2.222	900606
2.229	2220947	2.23	1617756	2.23	684704	2.23	869939
2.237	2010032	2.237	1472874	2.237	663826	2.237	850601
2.254	1454411	2.254	1158766	2.254	675380	2.254	749910
2.261	1398940	2.261	1133370	2.261	722171	2.261	755952
2.268	1280096	2.269	1172654	2.268	743393	2.268	784779
2.275	1230539	2.276	1141534	2.275	732114	2.275	827578
2.282	1208362	2.283	1103487	2.283	737637	2.282	829042
2.289	1198516	2.29	1107443	2.29	724604	2.29	853735
2.297	1170843	2.297	1095841	2.297	732613	2.297	827547
2.304	1161994	2.304	1021355	2.304	679727	2.304	812242
2.311	1138934	2.311	1045207	2.311	682414	2.311	827766
2.318	1117898	2.319	1009093	2.318	694217	2.318	789913
2.325	1072930	2.326	985870	2.325	785607	2.325	796096
2.332	1067070	2.333	1030330	2.333	1001533	2.332	765827
2.339	1053667	2.34	1003814	2.34	1241817	2.34	814331
2.347	1067104	2.347	1102989	2.347	1457370	2.347	1006304
2.354	1075025	2.354	1199648	2.354	1616696	2.354	1248024
2.361	1191845	2.361	1284577	2.361	1645997	2.361	1503772
2.368	1297943	2.368	1372251	2.368	1593780	2.368	1739983
2.375	1394245	2.376	1378577	2.375	1588603	2.375	1828424
2.382	1513002	2.383	1355664	2.383	1484728	2.382	1818021
2.389	1421781	2.39	1341208	2.39	1324255	2.39	1801726
2.397	1468544	2.397	1330935	2.397	1227045	2.397	1641026
2.404	1389052	2.404	1217596	2.404	1091849	2.404	1530566
2.421	1348293	2.421	1219166	2.421	788778	2.421	1129534
2.428	1208843	2.428	1073457	2.428	861644	2.428	1154905
2.435	1143508	2.436	1023073	2.435	882605	2.435	1091476
2.442	1100438	2.443	975224	2.443	877418	2.442	1056794
2.449	1046651	2.45	1030627	2.45	833431	2.45	1018684
2.457	1071867	2.457	1034716	2.457	800939	2.457	1007628
2.464	1058353	2.464	1051274	2.464	806670	2.464	980404
2.471	1044309	2.471	1016356	2.471	808323	2.471	983385
2.478	1047450	2.478	996710	2.479	804691	2.478	959681
2.485	1096229	2.486	1071336	2.486	791728	2.486	916633
2.492	1156469	2.493	1065983	2.493	771681	2.493	931218
2.499	1105982	2.5	1058077	2.5	733003	2.5	914968
2.507	1119142	2.507	1101291	2.507	729442	2.507	883030
2.514	1130350	2.514	1109512	2.514	773602	2.514	901561
2.521	1144547	2.521	1115684	2.521	787252	2.521	855776
2.528	1148971	2.528	1098158	2.529	809010	2.528	877675
2.535	1147957	2.536	1099558	2.536	771303	2.536	909684
2.542	1135934	2.543	1184611	2.543	785053	2.543	876043
2.549	1190319	2.55	1160088	2.55	765268	2.55	965351
2.557	1249240	2.557	1208594	2.557	766785	2.557	933842
2.564	1254417	2.564	1168599	2.564	727370	2.564	946773
2.571	1231553	2.571	1132903	2.571	741309	2.571	908607
2.578	1226322	2.578	1077279	2.579	732028	2.578	883734
2.595	1072192	2.596	1036427	2.596	837985	2.596	798315
2.602	1090706	2.603	1168181	2.603	886751	2.603	890823
2.609	1139544	2.61	1294728	2.61	890957	2.61	968387
2.617	1234912	2.617	1289765	2.617	926538	2.617	1009663
2.624	1332320	2.624	1377558	2.624	922139	2.624	1053098
2.631	1376620	2.631	1387109	2.631	956139	2.631	1051079
2.638	1485424	2.638	1378479	2.639	994225	2.638	1104983
2.645	1485580	2.646	1393289	2.646	1106637	2.646	1130722
2.652	1386061	2.653	1494806	2.653	1298524	2.653	1119496
2.659	1477033	2.66	1776901	2.66	1489814	2.66	1194492
2.667	1548680	2.667	1997337	2.667	1544232	2.667	1316388
2.674	1771780	2.674	2291128	2.674	1528149	2.674	1561824
2.681	2179779	2.681	2317559	2.681	1399009	2.681	1732872
2.688	2436598	2.688	2197793	2.689	1372150	2.688	1739456
2.695	2522087	2.696	2077730	2.696	1330241	2.696	1708203
2.702	2415293	2.703	1881087	2.703	1303704	2.703	1584569
2.709	2224646	2.71	1948303	2.71	1337169	2.71	1528809
2.717	2056484	2.717	1997541	2.717	1265892	2.717	1440039
2.724	2112959	2.724	1957659	2.724	1175005	2.724	1496334
2.731	2139920	2.731	1895984	2.731	1043475	2.731	1482832
2.738	2136677	2.738	1752688	2.739	904190	2.738	1437109
2.745	2071526	2.746	1500459	2.746	826116	2.746	1273480
2.762	1613754	2.763	1233267	2.763	858839	2.763	1017311
2.769	1417660	2.77	1199681	2.77	1029045	2.77	897051
2.777	1303150	2.777	1400790	2.777	1232152	2.777	899219
2.784	1353566	2.784	1676819	2.784	1262564	2.784	1076166
2.791	1418424	2.791	1890428	2.791	1236900	2.791	1256271
2.798	1774133	2.798	2036765	2.799	1125290	2.798	1428607
2.805	1962641	2.806	1916893	2.806	1042633	2.806	1462827
2.812	2119589	2.813	1690370	2.813	966008	2.813	1357784
2.819	2092785	2.82	1514616	2.82	871434	2.82	1276682
2.827	1891402	2.827	1307290	2.827	831976	2.827	1128574
2.834	1683731	2.834	1197831	2.834	861260	2.834	1046604
2.841	1377936	2.841	1157768	2.841	867878	2.841	977874
2.848	1238703	2.848	1103956	2.849	882841	2.848	967787
2.855	1214803	2.856	1125669	2.856	1023551	2.856	978104
2.862	1198875	2.863	1109126	2.863	1265290	2.863	978708
2.869	1120990	2.87	1174494	2.87	1539087	2.87	1006563
2.877	1119924	2.877	1272180	2.877	1702617	2.877	1175041
2.884	1206205	2.884	1489456	2.884	1715669	2.884	1533156
2.891	1318565	2.891	1562654	2.891	1594200	2.891	1827104
2.898	1497948	2.898	1551140	2.899	1396790	2.898	2015116
2.905	1629734	2.906	1416968	2.906	1178011	2.906	2000775
2.912	1577206	2.913	1236121	2.913	961926	2.913	1775574
2.919	1517367	2.92	1039898	2.92	822033	2.92	1574838
2.937	1056285	2.937	747814	2.937	840650	2.937	986855
2.944	958806	2.944	739559	2.944	950465	2.944	901799
2.951	870407	2.951	725680	2.951	1030473	2.951	921325
2.958	815183	2.958	716302	2.959	1121783	2.958	1072650
2.965	782556	2.966	774058	2.966	1186768	2.966	1314091
2.972	786122	2.973	793631	2.973	1237998	2.973	1415447
2.979	799659	2.98	787283	2.98	1288213	2.98	1501101
2.987	801863	2.987	878067	2.987	1400482	2.987	1507453
2.994	878972	2.994	1012104	2.994	1594694	2.994	1422210
3.001	893322	3.001	1333048	3.001	1699916	3.001	1420500
3.008	959878	3.008	1673497	3.009	1736282	3.008	1486333
3.015	1185894	3.016	2066601	3.016	1666231	3.016	1644831
3.022	1496367	3.023	2159584	3.023	1495800	3.023	1792539
3.029	1914155	3.03	2115056	3.03	1300567	3.03	1929798
3.037	2206063	3.037	1842125	3.037	1078731	3.037	1872569
3.044	2184580	3.044	1643379	3.044	935892	3.044	1679490
3.051	2124265	3.051	1328115	3.051	881115	3.051	1456335
3.058	1875047	3.058	1084480	3.059	877029	3.058	1233637
3.065	1561570	3.066	887148	3.066	963159	3.066	1047559
3.072	1327300	3.073	801569	3.073	1037134	3.073	972380
3.079	1054212	3.08	772401	3.08	1018851	3.08	975326
3.087	893745	3.087	749539	3.087	982049	3.087	1059896
3.104	836029	3.104	924990	3.104	786016	3.104	1015626
3.111	807308	3.111	773154	3.112	634345	3.111	1094024
3.118	876703	3.119	714438	3.119	624119	3.118	1016934
3.125	879183	3.126	691308	3.126	621109	3.126	890758
3.132	851943	3.133	636105	3.133	665892	3.133	776920
3.14	778954	3.14	632849	3.14	728904	3.14	723405
3.147	717663	3.147	602511	3.147	793793	3.147	688563
3.154	706768	3.154	621600	3.154	807486	3.154	727162
3.161	654879	3.161	656574	3.161	785230	3.161	829437
3.168	642985	3.169	588964	3.169	790202	3.168	872916
3.175	633610	3.176	587060	3.176	796793	3.176	946032
3.182	622891	3.183	575573	3.183	770062	3.183	912502
3.19	628808	3.19	587280	3.19	763712	3.19	930398
3.197	613080	3.197	594978	3.197	719055	3.197	910747
3.204	615104	3.204	572198	3.204	704166	3.204	854150
3.211	643227	3.211	607566	3.211	739716	3.211	859257
3.218	604205	3.219	619558	3.219	719443	3.218	824904
3.225	613607	3.226	618565	3.226	751835	3.226	802698
3.232	629146	3.233	623632	3.233	775709	3.233	775921
3.24	641812	3.24	663472	3.24	775431	3.24	803082
3.247	647017	3.247	675721	3.247	752611	3.247	841649
3.254	656338	3.254	698910	3.254	797632	3.254	854960
3.261	697823	3.261	646152	3.261	866937	3.261	847617
3.278	690670	3.279	587623	3.279	1157017	3.278	861038
3.285	671791	3.286	585665	3.286	1267967	3.286	959365
3.292	658702	3.293	567925	3.293	1339396	3.293	1067530
3.3	615385	3.3	560229	3.3	1301417	3.3	1261618
3.307	604669	3.307	597052	3.307	1209399	3.307	1408170
3.314	604126	3.314	616252	3.314	1081970	3.314	1495540
3.321	609205	3.321	642493	3.322	947878	3.321	1514168
3.328	620196	3.329	604988	3.329	846180	3.328	1426611
3.335	629289	3.336	580754	3.336	785714	3.336	1291054
3.342	666777	3.343	557497	3.343	741355	3.343	1164339
3.35	621053	3.35	527834	3.35	682634	3.35	1009264
3.357	623793	3.357	531433	3.357	674665	3.357	890098
3.364	583395	3.364	507752	3.364	652122	3.364	839785
3.371	560044	3.371	502874	3.371	665999	3.371	800441
3.378	536129	3.379	509198	3.379	636623	3.378	766300
3.385	527817	3.386	487526	3.386	640523	3.386	742460
3.392	543391	3.393	467661	3.393	699835	3.393	748261
3.399	522854	3.4	451929	3.4	835657	3.4	758129
3.407	506629	3.407	479300	3.407	932621	3.407	733921
3.414	499428	3.414	520232	3.414	1041825	3.414	757849
3.421	496871	3.421	609397	3.422	1085531	3.421	828489
3.428	493834	3.429	721798	3.429	1062700	3.428	976293
3.445	738138	3.446	997958	3.446	1053451	3.446	1232230
3.452	748298	3.453	871600	3.453	1086144	3.453	1197770
3.46	841483	3.46	902461	3.46	1159436	3.46	1142569
3.467	867374	3.467	986967	3.467	1181975	3.467	1137262
3.474	877536	3.474	1059718	3.474	1217933	3.474	1168273
3.481	937458	3.481	1127795	3.482	1197820	3.481	1216686
3.488	964704	3.489	1142552	3.489	1160868	3.488	1307679
3.495	1052442	3.496	1099053	3.496	1138571	3.496	1327969
3.502	1143532	3.503	1032065	3.503	1096189	3.503	1285581
3.51	1183880	3.51	975387	3.51	1013185	3.51	1305208
3.517	1174181	3.517	866236	3.517	951052	3.517	1295018
3.524	1050888	3.524	794232	3.524	894572	3.524	1257803
3.531	1009090	3.532	742854	3.532	891455	3.531	1194426
3.538	919035	3.539	697181	3.539	999935	3.538	1170825
3.545	857357	3.546	743920	3.546	1283232	3.546	1111419
3.552	788793	3.553	903812	3.553	2465214	3.553	1059177
3.559	744283	3.56	1173876	3.56	6318627	3.56	986338
3.567	753912	3.567	1374052	3.567	1.11524E7	3.567	1095603
3.574	868849	3.574	1504214	3.574	1.48332E7	3.574	1318647
3.581	1083103	3.582	1696871	3.582	1.74859E7	3.581	2125761
3.588	1323688	3.589	1815204	3.589	1.91045E7	3.588	5331963
3.595	1507445	3.596	1753413	3.596	1.95942E7	3.596	1.05337E7
3.602	1645936	3.603	1500003	3.603	1.94798E7	3.603	1.48449E7
3.619	1836203	3.62	866069	3.62	1.67057E7	3.62	2.06553E7
3.627	1580482	3.627	784694	3.627	1.46767E7	3.627	2.10093E7
3.634	1291081	3.634	759620	3.634	1.23145E7	3.634	2.08742E7
3.641	1073769	3.642	695247	3.642	1.01324E7	3.641	1.96769E7
3.648	936934	3.649	699064	3.649	8046686	3.648	1.81756E7
3.655	796775	3.656	682926	3.656	6092743	3.656	1.60096E7
3.662	711257	3.663	703955	3.663	4570246	3.663	1.36262E7
3.669	712773	3.67	655536	3.67	3709397	3.67	1.12476E7
3.677	714648	3.677	634661	3.677	3570191	3.677	8916485
3.684	708796	3.684	623792	3.684	3939278	3.684	6842465
3.691	702732	3.692	614959	3.692	4278238	3.691	5116606
3.698	673491	3.699	678217	3.699	4623417	3.698	4182466
3.705	661865	3.706	768469	3.706	4680212	3.706	3999692
3.712	680516	3.713	819845	3.713	4702631	3.713	4302829
3.719	682810	3.72	865117	3.72	4520726	3.72	4850079
3.727	746318	3.727	846412	3.727	4364280	3.727	5117924
3.734	814752	3.734	803155	3.734	4432943	3.734	5306832
3.741	883374	3.742	758717	3.742	4637552	3.741	5371618
3.748	878768	3.749	719461	3.749	5006926	3.748	5174743
3.755	851438	3.756	765983	3.756	5176204	3.756	4945147
3.762	830210	3.763	883871	3.763	5105496	3.763	4965194
3.769	769310	3.77	1041415	3.77	4841819	3.77	5150242
3.787	964308	3.787	1174095	3.787	3258409	3.787	5013237
3.794	1027109	3.794	968055	3.794	3247425	3.794	5576584
3.801	1147761	3.802	857437	3.802	2828383	3.801	5452730
3.808	1177225	3.809	721362	3.809	2470219	3.808	4908028
3.815	1095188	3.816	573541	3.816	2236112	3.816	4336281
3.822	900213	3.823	502395	3.823	2019318	3.823	3902064
3.829	785076	3.83	471453	3.83	1833877	3.83	3350298
3.837	675779	3.837	427221	3.837	1754831	3.837	2960681
3.844	572155	3.844	413271	3.844	1784434	3.844	2600223
3.851	482511	3.852	413718	3.852	1996345	3.851	2406041
3.858	445880	3.859	423386	3.859	2817749	3.858	2203837
3.865	429949	3.866	429297	3.866	4680196	3.866	2081490
3.872	430024	3.873	473152	3.873	7008470	3.873	2015938
3.879	413018	3.88	529798	3.88	9119873	3.88	2158416
3.887	441623	3.887	607102	3.887	1.04323E7	3.887	2500290
3.894	464086	3.895	716875	3.894	1.12219E7	3.894	3753267
3.901	493040	3.902	742326	3.902	1.12614E7	3.901	6051256
3.908	563530	3.909	739357	3.909	1.09526E7	3.908	8441181
3.915	650388	3.916	728908	3.916	1.02191E7	3.916	1.04713E7
3.922	724102	3.923	637060	3.923	9356130	3.923	1.16717E7
3.929	767720	3.93	566060	3.93	8154169	3.93	1.2174E7
3.937	729249	3.937	538400	3.937	6798773	3.937	1.21033E7
3.944	682211	3.945	492358	3.944	5329638	3.944	1.15528E7
3.961	555240	3.962	428750	3.962	2917609	3.961	8953557
3.968	536741	3.969	420211	3.969	2431590	3.968	7457235
3.975	496926	3.976	394134	3.976	2159229	3.976	5987962
3.982	487127	3.983	389798	3.983	2057628	3.983	4661805
3.989	435766	3.99	367433	3.99	1923488	3.99	3655023
3.997	423643	3.997	407566	3.997	1862274	3.997	3032947
4.004	388402	4.005	380545	4.004	1805912	4.004	2681094
4.011	384074	4.012	377452	4.012	1760610	4.011	2464466
4.018	371663	4.019	370362	4.019	1659172	4.018	2340943
4.025	389396	4.026	385649	4.026	1610135	4.026	2194563
4.032	392635	4.033	370163	4.033	1591922	4.033	2098864
4.039	385732	4.04	377820	4.04	1506271	4.04	2031581
4.047	375598	4.047	375057	4.047	1474069	4.047	1973441
4.054	396503	4.055	363596	4.054	1426454	4.054	1931705
4.061	385403	4.062	366583	4.062	1412642	4.061	1843939
4.068	397621	4.069	387999	4.069	1421332	4.068	1778139
4.075	382573	4.076	409059	4.076	1353616	4.076	1759412
4.082	372832	4.083	430218	4.083	1301053	4.083	1708374
4.089	371014	4.09	450782	4.09	1273070	4.09	1686173
4.097	386624	4.097	477203	4.097	1236143	4.097	1639215
4.104	411508	4.105	504089	4.104	1234204	4.104	1566092
4.111	448761	4.112	548451	4.112	1222350	4.111	1508178
4.128	639979	4.129	720190	4.129	1083643	4.128	1376597
4.135	532041	4.136	663560	4.136	1449189	4.136	1450411
4.142	587635	4.143	705648	4.143	2145256	4.143	1417093
4.149	600860	4.15	737171	4.15	3259711	4.15	1399743
4.157	632514	4.157	835889	4.157	4484090	4.157	1390771
4.164	691386	4.165	1118667	4.164	5828742	4.164	1426884
4.171	721162	4.172	1689988	4.172	6766267	4.171	1688598
4.178	737537	4.179	2569406	4.179	7274639	4.178	2276604
4.185	833032	4.186	3393502	4.186	7420182	4.186	3331731
4.192	1180230	4.193	4009966	4.193	7174403	4.193	4821783
4.199	1782304	4.2	4185006	4.2	6723630	4.2	6136531
4.207	2675050	4.207	4188627	4.207	5953663	4.207	7166684
4.214	3470402	4.214	3897870	4.214	5147145	4.214	7806111
4.221	4072751	4.222	3393858	4.222	4370528	4.221	8082564
4.228	4336647	4.229	2848957	4.229	3556631	4.228	7809807
4.235	4314437	4.236	2171137	4.236	3020809	4.236	7383382
4.242	3973835	4.243	1660401	4.243	2715003	4.243	6683030
4.249	3457550	4.25	1260626	4.25	2504728	4.25	5844250
4.257	2814696	4.257	996228	4.257	2426512	4.257	4928753
4.264	2244755	4.265	822786	4.264	2330959	4.264	4142958
4.271	1679277	4.272	748075	4.272	2252723	4.271	3491633
4.278	1265439	4.279	691748	4.279	2134122	4.278	3150511
4.285	1013617	4.286	657429	4.286	2067199	4.286	2940272
4.302	735043	4.303	613306	4.303	1838061	4.303	2589715
4.309	687771	4.31	568422	4.31	1760084	4.31	2494854
4.317	649804	4.317	590966	4.317	1777833	4.317	2363537
4.324	630736	4.325	576417	4.324	1818606	4.324	2276392
4.331	631324	4.332	592312	4.332	1855448	4.331	2148047
4.338	638870	4.339	617045	4.339	1876193	4.338	2117881
4.345	614526	4.346	647016	4.346	1844043	4.346	2106629
4.352	615695	4.353	685562	4.353	1740348	4.353	2006281
4.359	617087	4.36	748099	4.36	1640512	4.36	2009588
4.367	645809	4.367	752840	4.367	1483956	4.367	2072736
4.374	693101	4.374	740970	4.374	1359834	4.374	2134881
4.381	737909	4.382	739489	4.382	1248881	4.381	2093210
4.388	787457	4.389	661345	4.389	1092546	4.388	1990023
4.395	810934	4.396	601228	4.396	1049862	4.396	1834454
4.402	796318	4.403	550748	4.403	998330	4.403	1731716
4.409	754956	4.41	505538	4.41	993403	4.41	1549634
4.417	701421	4.417	486904	4.417	1270916	4.417	1418610
4.424	648328	4.424	453189	4.424	1998227	4.424	1315712
4.431	599846	4.432	451721	4.432	3385342	4.431	1214111
4.438	553246	4.439	460599	4.439	5234311	4.438	1169216
4.445	524586	4.446	463182	4.446	7047280	4.446	1101224
4.452	498911	4.453	495545	4.453	8520170	4.453	1200589
4.469	610398	4.47	800557	4.47	9007004	4.47	2895356
4.477	501018	4.478	704698	4.477	9756703	4.477	4909039
4.484	558826	4.485	703530	4.484	9548657	4.484	7093345
4.491	610905	4.492	681782	4.492	9071251	4.491	8703754
4.498	703171	4.499	633975	4.499	8294647	4.498	1.0108E7
4.505	719292	4.506	598093	4.506	7393248	4.506	1.08827E7
4.512	734871	4.513	564042	4.513	6470240	4.513	1.10833E7
4.519	706046	4.52	528621	4.52	5520468	4.52	1.08708E7
4.527	699153	4.528	504064	4.527	4722357	4.527	1.0449E7
4.534	635144	4.535	497979	4.534	4216084	4.534	9833715
4.541	625493	4.542	492356	4.542	3740750	4.541	8887388
4.548	587160	4.549	508470	4.549	3366054	4.548	7784197
4.555	538951	4.556	545840	4.556	3048660	4.556	6749983
4.562	527210	4.563	571109	4.563	2812351	4.563	5857904
4.569	533722	4.57	628709	4.57	2607310	4.57	5019022
4.577	548555	4.578	615842	4.577	2388808	4.577	4496808
4.584	546305	4.585	619107	4.584	2245584	4.584	4061228
4.591	605767	4.592	585107	4.592	2078292	4.591	3656856
4.598	627919	4.599	554660	4.599	1950292	4.598	3332614
4.605	651215	4.606	514128	4.606	1866750	4.606	3089713
4.612	632313	4.613	474255	4.613	1746033	4.613	2857536
4.619	620649	4.62	437493	4.62	1655328	4.62	2657043
4.627	581781	4.628	400573	4.627	1574485	4.627	2490422
4.644	488885	4.645	372971	4.644	1362844	4.644	2107387
4.651	460737	4.652	364590	4.652	1372380	4.651	1991945
4.658	418843	4.659	371355	4.659	1340690	4.658	1894762
4.665	418871	4.666	345647	4.666	1302168	4.666	1819394
4.672	413404	4.673	343604	4.673	1344752	4.673	1741192
4.679	396643	4.68	353885	4.68	1377111	4.68	1684699
4.687	396892	4.688	346792	4.688	1449686	4.687	1590920
4.694	383124	4.695	351385	4.695	1512542	4.694	1580478
4.701	381148	4.702	347851	4.702	1473876	4.702	1596230
4.708	378637	4.709	361082	4.709	1455130	4.709	1568098
4.715	409346	4.716	364213	4.716	1430040	4.716	1600022
4.722	365497	4.723	372232	4.723	1428153	4.723	1646737
4.729	383176	4.73	362805	4.73	1438316	4.73	1737008
4.737	372957	4.738	372356	4.737	1547561	4.737	1741386
4.744	381771	4.745	362490	4.745	1699449	4.744	1728340
4.751	379622	4.752	352348	4.752	1797388	4.752	1684995
4.758	386630	4.759	340252	4.759	1830277	4.759	1587764
4.765	369928	4.766	332297	4.766	1810243	4.766	1562262
4.772	380575	4.773	343421	4.773	1760185	4.773	1671582
4.779	374178	4.78	343158	4.78	1641973	4.78	1748820
4.787	365282	4.787	322358	4.787	1480044	4.787	1897425
4.794	374654	4.795	345250	4.795	1327293	4.794	2036417
4.811	563631	4.812	554140	4.812	838922	4.812	1912501
4.818	344106	4.819	334296	4.819	839619	4.819	1925728
4.825	348953	4.826	332112	4.826	790070	4.826	1754013
4.832	328400	4.833	332095	4.833	698382	4.833	1571497
4.839	350553	4.84	320175	4.84	708949	4.84	1376419
4.847	343123	4.847	320526	4.848	660143	4.847	1235519
4.854	341853	4.855	318072	4.855	660208	4.854	1092547
4.861	345429	4.862	343639	4.862	663129	4.862	967140
4.868	335433	4.869	334257	4.869	702421	4.869	931831
4.875	339417	4.876	354681	4.876	704832	4.876	856325
4.882	354157	4.883	353431	4.883	717553	4.883	822717
4.889	355416	4.89	353726	4.89	764052	4.89	809311
4.897	344543	4.897	370188	4.898	793693	4.897	806000
4.904	345259	4.905	369592	4.905	827059	4.904	770785
4.911	357656	4.912	358814	4.912	873125	4.912	804131
4.918	352495	4.919	373188	4.919	898543	4.919	841272
4.925	375503	4.926	357854	4.926	925513	4.926	855000
4.932	348072	4.933	377803	4.933	901778	4.933	889657
4.939	373307	4.94	376469	4.94	905870	4.94	963322
4.946	367493	4.947	384300	4.947	837561	4.947	1005112
4.954	382543	4.955	366887	4.955	778746	4.955	1039523
4.961	388804	4.962	355657	4.962	724517	4.962	1071030
4.968	372962	4.969	346601	4.969	667396	4.969	1081688
4.985	399751	4.986	325932	4.986	527646	4.986	980794
4.992	376387	4.993	328071	4.993	532014	4.993	934261
4.999	381536	5	320068	5	492232	5	866534
5.007	359193	5.007	321011	5.008	479466	5.007	784491
5.014	341525	5.015	316262	5.015	472139	5.015	717389
5.021	337225	5.022	333308	5.022	446591	5.022	677360
5.028	338001	5.029	327921	5.029	426305	5.029	684802
5.035	345245	5.036	327954	5.036	418928	5.036	656825
5.042	337342	5.043	334894	5.043	416475	5.043	637507
5.049	329484	5.05	333966	5.05	399918	5.05	603715
5.056	352490	5.057	332635	5.057	382526	5.057	573541
5.064	333596	5.065	338989	5.065	393494	5.065	577942
5.071	349034	5.072	343618	5.072	382414	5.072	544583
5.078	340627	5.079	337854	5.079	370821	5.079	539756
5.085	338770	5.086	331334	5.086	348898	5.086	534687
5.092	337625	5.093	327616	5.093	340343	5.093	538822
5.099	351851	5.1	320349	5.1	339231	5.1	508772
5.106	335254	5.108	325159	5.107	332765	5.107	503382
5.114	339889	5.115	332120	5.115	322578	5.115	481996
5.121	332541	5.122	322169	5.122	317129	5.122	474827
5.128	340730	5.129	331608	5.129	310791	5.129	449798
5.135	336918	5.136	314110	5.136	302043	5.136	434940
5.152	496548	5.153	429870	5.153	295616	5.153	365282
5.159	325430	5.16	316211	5.16	299114	5.16	362907
5.166	333815	5.168	312803	5.168	309325	5.167	363911
5.174	328571	5.175	295647	5.175	351127	5.175	363807
5.181	329973	5.182	306972	5.182	399875	5.182	353910
5.188	325939	5.189	307379	5.189	486307	5.189	341899
5.195	333501	5.196	304902	5.196	635692	5.196	352608
5.202	319741	5.203	300206	5.203	847591	5.203	347486
5.209	321056	5.21	313665	5.21	1080834	5.21	374834
5.216	325844	5.218	312743	5.218	1350089	5.217	396257
5.224	332259	5.225	321385	5.225	1642168	5.225	459340
5.231	325862	5.232	307690	5.232	1853062	5.232	548516
5.238	320862	5.239	314989	5.239	1990039	5.239	724657
5.245	315440	5.246	315272	5.246	2056414	5.246	941201
5.252	316031	5.253	336937	5.253	2040647	5.253	1187202
5.259	330455	5.26	333805	5.261	2009742	5.26	1463565
5.266	333499	5.267	335254	5.268	2033556	5.267	1776021
5.274	330725	5.275	319384	5.275	2171589	5.275	1998682
5.281	339935	5.282	346499	5.282	2388559	5.282	2160555
5.288	333200	5.289	325403	5.289	2684897	5.289	2281665
5.295	340307	5.296	334762	5.296	3064729	5.296	2275550
5.302	338591	5.303	335309	5.303	3460338	5.303	2268861
5.309	333989	5.31	343553	5.311	3704679	5.31	2217667
5.327	337359	5.327	352432	5.328	3736720	5.327	2551549
5.334	327723	5.335	353640	5.335	3528556	5.335	2904852
5.341	358572	5.342	374750	5.342	3302968	5.342	3360214
5.348	345875	5.349	368837	5.349	2961559	5.349	3810904
5.355	377045	5.356	377344	5.356	2581111	5.356	4078126
5.362	377788	5.363	383045	5.363	2211347	5.363	4166825
5.37	387287	5.37	359088	5.371	1886016	5.37	4167342
5.377	414594	5.377	358575	5.378	1629860	5.377	4013526
5.384	399726	5.385	340554	5.385	1391138	5.385	3711085
5.391	398864	5.392	343889	5.392	1217660	5.392	3349570
5.398	378800	5.399	329426	5.399	1113122	5.399	3009648
5.405	377674	5.406	334438	5.406	1052792	5.406	2556419
5.412	360037	5.413	327803	5.413	1090070	5.413	2215055
5.42	343733	5.42	327259	5.421	1234100	5.42	1843568
5.427	340138	5.427	311677	5.428	1471491	5.427	1588792
5.434	331078	5.435	309021	5.435	1835768	5.435	1418416
5.441	331048	5.442	327566	5.442	2268848	5.442	1272784
5.448	345149	5.449	330427	5.449	2767950	5.449	1219217
5.455	341847	5.456	315528	5.456	3156689	5.456	1202615
5.462	343476	5.463	302783	5.463	3527312	5.463	1258588
5.47	342876	5.47	311109	5.471	3690287	5.47	1407120
5.477	338375	5.477	314828	5.478	3731954	5.477	1646318
5.494	517513	5.495	465422	5.495	3015876	5.495	2608736
5.501	337915	5.502	333263	5.502	3166638	5.502	3225176
5.508	339275	5.509	326799	5.509	2847920	5.509	3703691
5.515	347998	5.516	345345	5.516	2532671	5.516	4006351
5.522	348039	5.523	329671	5.523	2230385	5.523	4229080
5.53	341074	5.53	330892	5.531	1967307	5.53	4275633
5.537	348966	5.537	326986	5.538	1709217	5.537	4115892
5.544	363151	5.545	325441	5.545	1471810	5.545	3904327
5.551	359287	5.552	331980	5.552	1304035	5.552	3607937
5.558	348244	5.559	341974	5.559	1191167	5.559	3177057
5.565	369897	5.566	317200	5.566	1111498	5.566	2848241
5.572	359326	5.573	320733	5.573	1076631	5.573	2485430
5.58	341789	5.58	315499	5.581	1023980	5.58	2176642
5.587	350238	5.587	304314	5.588	1000645	5.587	1921779
5.594	344767	5.595	308480	5.595	981429	5.595	1653646
5.601	334495	5.602	299614	5.602	984944	5.602	1533249
5.608	335760	5.609	298210	5.609	933624	5.609	1391274
5.615	319184	5.616	296208	5.616	962316	5.616	1316068
5.622	333916	5.623	294936	5.623	941715	5.623	1248257
5.629	317249	5.63	294305	5.631	929269	5.63	1185145
5.637	314679	5.637	306953	5.638	936035	5.637	1174131
5.644	313874	5.645	297992	5.645	959578	5.645	1152709
5.651	314399	5.652	312023	5.652	936709	5.652	1129494
5.668	292160	5.669	305930	5.669	835133	5.669	1067713
5.675	294781	5.676	292975	5.676	777393	5.676	1097726
5.682	298858	5.683	277466	5.683	724787	5.683	1116051
5.69	304674	5.69	296531	5.691	657574	5.69	1128579
5.697	304622	5.697	303955	5.698	589439	5.697	1134143
5.704	306830	5.705	297174	5.705	528254	5.705	1125817
5.711	311245	5.712	299604	5.712	480515	5.712	1078734
5.718	306706	5.719	302268	5.719	444651	5.719	1011210
5.725	313251	5.726	290960	5.726	421669	5.726	953001
5.732	316397	5.733	299015	5.733	395680	5.733	856671
5.74	308424	5.74	294602	5.741	377412	5.74	795598
5.747	314485	5.747	284949	5.748	380002	5.747	710221
5.754	316619	5.755	296181	5.755	378768	5.755	675251
5.761	314424	5.762	302539	5.762	389417	5.762	592690
5.768	314145	5.769	294521	5.769	419158	5.769	560983
5.775	323980	5.776	301697	5.776	491203	5.776	524523
5.782	316395	5.783	303286	5.783	579109	5.783	497563
5.79	310096	5.79	298881	5.791	704424	5.79	494301
5.797	321815	5.797	308081	5.798	791439	5.797	491932
5.804	304248	5.805	321510	5.805	896319	5.805	475590
5.811	322996	5.812	320953	5.812	963754	5.812	527951
5.818	329999	5.819	345424	5.819	1003144	5.819	604606
5.835	496732	5.836	585014	5.836	807976	5.836	726441
5.843	316366	5.843	375630	5.843	879502	5.843	916503
5.85	343485	5.85	391702	5.851	829427	5.85	1056388
5.857	355771	5.857	399378	5.858	756234	5.857	1109107
5.864	370238	5.865	386971	5.865	713719	5.865	1137976
5.871	404422	5.872	375044	5.872	624506	5.872	1123755
5.878	410773	5.879	359701	5.879	544524	5.879	1090318
5.885	406193	5.886	347636	5.886	502521	5.886	1045598
5.892	393532	5.893	350177	5.893	445102	5.893	963618
5.9	385104	5.9	338690	5.901	394294	5.9	911131
5.907	381662	5.907	322335	5.908	367018	5.907	815156
5.914	378600	5.915	332606	5.915	350294	5.915	754787
5.921	344244	5.922	327383	5.922	334826	5.922	673163
5.928	351009	5.929	313686	5.929	329205	5.929	608937
5.935	347148	5.936	325630	5.936	356908	5.936	569162
5.942	344585	5.943	336161	5.944	370765	5.943	526442
5.95	332438	5.95	307563	5.951	448727	5.95	475989
5.957	332906	5.957	316726	5.958	574365	5.957	442655
5.964	321256	5.965	343207	5.965	801239	5.965	430447
5.971	325442	5.972	324765	5.972	1133875	5.972	407619
5.978	320441	5.979	325646	5.979	1595606	5.979	411172
5.985	327016	5.986	340029	5.986	2096036	5.986	410214
5.992	332173	5.993	337030	5.994	2631131	5.993	452835
6.01	338240	6.01	345208	6.011	3736728	6.01	727402
6.017	327782	6.017	346785	6.018	3996158	6.017	1016458
6.024	352894	6.025	338381	6.025	4139863	6.025	1443982
6.031	341467	6.032	357964	6.032	4171882	6.032	1939721
6.038	354470	6.039	380056	6.039	4088606	6.039	2535932
6.045	327263	6.046	417188	6.046	3888426	6.046	3126745
6.053	344497	6.053	440438	6.054	3620936	6.053	3642170
6.06	352579	6.06	481136	6.061	3258621	6.06	4070828
6.067	354932	6.067	521742	6.068	2953091	6.067	4417947
6.074	370257	6.075	598618	6.075	2687515	6.075	4505689
6.081	392019	6.082	633742	6.082	2425182	6.082	4559307
6.088	429658	6.089	691934	6.089	2219324	6.089	4435584
6.095	458684	6.096	698116	6.096	2092123	6.096	4206251
6.103	541534	6.103	708049	6.104	2048820	6.103	3931214
6.11	574433	6.11	687568	6.111	2033752	6.11	3625165
6.117	622778	6.117	677503	6.118	1974477	6.117	3274996
6.124	666914	6.125	643635	6.125	1924651	6.125	2975186
6.131	709704	6.132	619750	6.132	1906625	6.132	2695342
6.138	696398	6.139	559253	6.139	1844221	6.139	2439824
6.145	706534	6.146	541715	6.146	1677640	6.146	2350271
6.153	690172	6.153	500032	6.154	1581644	6.153	2267397
6.16	695622	6.16	474612	6.161	1456226	6.16	2240005
6.177	676928	6.177	520331	6.178	969974	6.177	1850667
6.184	524786	6.185	391637	6.185	996368	6.185	2112571
6.191	502587	6.192	367648	6.192	890121	6.192	2012315
6.198	485749	6.199	369401	6.199	797191	6.199	1907844
6.205	443836	6.206	357939	6.206	734069	6.206	1766845
6.213	431239	6.213	350325	6.214	676749	6.213	1580997
6.22	408558	6.22	359838	6.221	617368	6.22	1463459
6.227	395649	6.227	360088	6.228	619489	6.228	1312971
6.234	385010	6.235	367898	6.235	601541	6.235	1156758
6.241	378091	6.242	378717	6.242	611933	6.242	1018220
6.248	365825	6.249	402601	6.249	614716	6.249	959521
6.255	371740	6.256	397489	6.256	642318	6.256	863332
6.263	372584	6.263	398110	6.264	682653	6.263	799427
6.27	373790	6.27	428017	6.271	717211	6.27	756372
6.277	383985	6.277	434181	6.278	784020	6.278	719386
6.284	388679	6.285	452766	6.285	823697	6.285	712813
6.291	402591	6.292	460217	6.292	839566	6.292	704611
6.298	433060	6.299	459801	6.299	861234	6.299	742672
6.305	444251	6.306	463614	6.307	850529	6.306	764295
6.313	443964	6.313	459515	6.314	818230	6.313	840740
6.32	456943	6.32	458407	6.321	806473	6.32	856721
6.327	492832	6.327	459666	6.328	766157	6.328	906770
6.334	477966	6.334	435904	6.335	728123	6.335	952951
6.351	498832	6.352	422713	6.352	619873	6.352	967747
6.358	484481	6.359	433275	6.36	621704	6.359	939481
6.366	486406	6.366	421302	6.367	608409	6.366	939869
6.373	473889	6.373	410553	6.374	621632	6.373	888548
6.38	468397	6.38	417763	6.381	610682	6.38	882613
6.387	461438	6.388	398147	6.388	602719	6.388	834576
6.394	437046	6.395	380902	6.395	608089	6.395	804927
6.401	425153	6.402	383942	6.402	593896	6.402	764346
6.408	447526	6.409	374486	6.41	602654	6.409	729574
6.416	426587	6.416	362833	6.417	562717	6.416	716231
6.423	421243	6.423	361438	6.424	543650	6.423	705262
6.43	400484	6.43	355841	6.431	540474	6.43	714803
6.437	396851	6.438	361731	6.438	576893	6.438	725505
6.444	395515	6.445	360017	6.445	595011	6.445	706955
6.451	406503	6.452	361883	6.452	677380	6.452	704789
6.458	392058	6.459	353843	6.459	763879	6.459	680499
6.465	373395	6.466	348657	6.467	906237	6.466	659033
6.473	385940	6.473	339071	6.474	1060926	6.473	636579
6.48	379225	6.48	330083	6.481	1243805	6.48	615221
6.487	366546	6.488	339677	6.488	1397547	6.488	623782
6.494	367867	6.495	326593	6.495	1454290	6.495	628589
6.501	357875	6.502	324304	6.502	1544758	6.502	691657
6.518	478169	6.519	468448	6.52	1344767	6.519	907892
6.525	356945	6.526	323503	6.527	1464098	6.526	1117884
6.533	346801	6.533	321444	6.534	1407242	6.533	1305608
6.54	346561	6.54	308796	6.541	1292755	6.54	1500962
6.547	335266	6.548	307831	6.548	1219588	6.548	1640930
6.554	343536	6.555	313283	6.555	1112155	6.555	1718830
6.561	332545	6.562	327449	6.562	997674	6.562	1790643
6.568	317435	6.569	323369	6.57	919131	6.569	1826724
6.575	341485	6.576	303144	6.577	797528	6.576	1734885
6.583	330533	6.583	320955	6.584	755473	6.583	1706800
6.59	328894	6.59	313985	6.591	691918	6.59	1617213
6.597	335558	6.598	319702	6.598	617750	6.598	1471483
6.604	334608	6.605	315400	6.605	564974	6.605	1394875
6.611	324303	6.612	315546	6.613	523944	6.612	1263531
6.618	329115	6.619	313286	6.62	517785	6.619	1127597
6.625	336348	6.626	307900	6.627	501731	6.626	1016711
6.633	334212	6.633	311420	6.634	514826	6.633	916213
6.64	321467	6.64	325598	6.641	530960	6.64	837974
6.647	329130	6.648	323576	6.648	570899	6.648	772183
6.654	315962	6.655	322250	6.655	638944	6.655	706060
6.661	331118	6.662	321262	6.663	769727	6.662	646011
6.668	315161	6.669	320773	6.67	891257	6.669	619790
6.675	329060	6.676	314144	6.677	1021239	6.676	602314
6.693	333810	6.693	316718	6.694	1410124	6.693	613926
6.7	323984	6.7	294141	6.701	1525651	6.7	658668
6.707	325370	6.708	295596	6.708	1625192	6.708	737870
6.714	337672	6.715	303997	6.715	1648782	6.715	852409
6.721	344227	6.722	301089	6.723	1652280	6.722	993681
6.728	340309	6.729	313825	6.73	1614059	6.729	1172592
6.735	318675	6.736	296656	6.737	1526370	6.736	1359426
6.743	338029	6.743	304775	6.744	1463675	6.743	1516915
6.75	324688	6.751	307959	6.751	1328978	6.75	1681043
6.757	343485	6.758	314650	6.758	1233178	6.758	1799046
6.764	311448	6.765	303614	6.765	1069784	6.765	1848941
6.771	324794	6.772	296669	6.773	963462	6.772	1888486
6.779	321267	6.779	296720	6.78	864160	6.779	1856236
6.786	328132	6.786	298373	6.787	754112	6.786	1759485
6.793	318635	6.793	297649	6.794	678201	6.793	1704137
6.8	328398	6.8	307787	6.801	623705	6.801	1567834
6.807	319068	6.808	305730	6.808	562545	6.808	1465483
6.814	338310	6.815	321417	6.815	495360	6.815	1316624
6.821	327702	6.822	302329	6.823	471930	6.822	1168747
6.829	312867	6.829	312009	6.83	430101	6.829	1042287
6.836	329925	6.836	288492	6.837	398191	6.836	926708
6.843	318388	6.843	295335	6.844	376724	6.843	827536
6.86	382748	6.86	465138	6.861	332935	6.861	565865
6.867	304919	6.868	298359	6.868	329510	6.868	576093
6.874	320527	6.875	282371	6.876	310812	6.875	552274
6.881	330122	6.882	298597	6.883	296982	6.882	517057
6.889	306087	6.889	309274	6.89	283823	6.889	500288
6.896	317892	6.896	286208	6.897	274080	6.896	474657
6.903	301460	6.903	299775	6.904	266632	6.903	447527
6.91	309261	6.91	302744	6.911	277980	6.911	420737
6.917	316912	6.918	297337	6.918	280568	6.918	395758
6.924	305266	6.925	282418	6.926	290770	6.925	377790
6.931	316009	6.932	324182	6.933	310323	6.932	375505
6.939	319052	6.939	302019	6.94	337257	6.939	357838
6.946	319585	6.946	304837	6.947	377356	6.946	353903
6.953	319811	6.953	299828	6.954	446217	6.953	347829
6.96	316275	6.96	310710	6.961	505068	6.961	324035
6.967	321039	6.968	296737	6.968	569228	6.968	339407
6.974	319611	6.975	305988	6.976	654304	6.975	335760
6.981	326371	6.982	323996	6.983	709520	6.982	351748
6.989	322596	6.989	298553	6.99	774173	6.989	368132
6.996	326877	6.996	300804	6.997	788926	6.996	421667
7.003	335950	7.003	300475	7.004	780118	7.003	467371
7.01	324926	7.01	298629	7.011	795820	7.011	549665
7.017	316046	7.018	324656	7.018	760718	7.018	636144
7.034	328506	7.035	280515	7.036	613575	7.035	792309
7.041	305463	7.042	288542	7.043	595829	7.042	840663
7.049	308705	7.049	287906	7.05	535561	7.049	878647
7.056	317457	7.056	295408	7.057	486688	7.056	916763
7.063	317774	7.063	282413	7.064	449074	7.063	884513
7.07	305597	7.071	292084	7.071	418300	7.071	859536
7.077	309439	7.078	290095	7.078	374330	7.078	812108
7.084	323217	7.085	301350	7.086	341700	7.085	776574
7.091	317514	7.092	289591	7.093	313198	7.092	712128
7.099	299908	7.099	283889	7.1	301483	7.099	666430
7.106	307002	7.106	288194	7.107	287187	7.106	587203
7.113	318777	7.113	298145	7.114	274609	7.113	541229
7.12	313562	7.121	286044	7.121	272200	7.121	505188
7.127	308269	7.128	284789	7.128	258628	7.128	453389
7.134	313713	7.135	278051	7.136	257498	7.135	432110
7.141	301606	7.142	299005	7.143	245556	7.142	391387
7.149	301320	7.149	295164	7.15	243224	7.149	373573
7.156	309902	7.156	288545	7.157	234130	7.156	370043
7.163	315757	7.163	287009	7.164	248786	7.163	344584
7.17	322070	7.171	296844	7.171	233069	7.171	328500
7.177	304995	7.178	293103	7.178	234173	7.178	320378
7.184	324383	7.185	292228	7.186	225820	7.185	317394
7.201	588493	7.202	444771	7.203	210805	7.202	363622
7.209	318409	7.209	292059	7.21	213466	7.209	300969
7.216	303909	7.216	289890	7.217	216302	7.216	300291
7.223	318819	7.223	281587	7.224	207430	7.223	289669
7.23	314255	7.231	282163	7.231	211202	7.231	276288
7.237	314537	7.238	288679	7.239	210519	7.238	281766
7.244	315948	7.245	290604	7.246	212676	7.245	283810
7.251	308450	7.252	285107	7.253	217372	7.252	280546
7.259	326207	7.259	299114	7.26	219163	7.259	276789
7.266	319020	7.266	283196	7.267	216257	7.266	268074
7.273	307925	7.273	294571	7.274	208129	7.273	280254
7.28	317659	7.281	289905	7.281	209657	7.281	272468
7.287	300347	7.288	290007	7.288	209729	7.288	267738
7.294	309030	7.295	288709	7.296	213641	7.295	269643
7.301	309930	7.302	295239	7.303	210275	7.302	251536
7.309	312585	7.309	286312	7.31	216750	7.309	262689
7.316	310204	7.317	290779	7.317	219376	7.316	266795
7.323	308989	7.324	292100	7.324	224191	7.323	260000
7.33	311131	7.331	290059	7.331	210903	7.331	261519
7.337	317843	7.338	293709	7.338	212248	7.338	261202
7.344	310147	7.345	295604	7.346	206985	7.345	270217
7.351	305945	7.352	290615	7.353	212514	7.352	263295
7.359	318889	7.359	286620	7.36	206723	7.359	260438
7.376	324085	7.377	273761	7.377	198038	7.376	249845
7.383	305205	7.384	289215	7.384	193549	7.383	263669
7.39	318941	7.391	299858	7.391	204924	7.391	249961
7.397	310396	7.398	284775	7.399	203248	7.398	264779
7.404	311008	7.405	295335	7.406	209518	7.405	255976
7.411	315008	7.412	288014	7.413	199733	7.412	249194
7.419	310790	7.419	278307	7.42	197735	7.419	252653
7.426	313970	7.426	282131	7.427	205755	7.426	252684
7.433	302013	7.434	294077	7.434	208431	7.433	251510
7.44	313644	7.441	291120	7.441	213523	7.441	247138
7.447	316917	7.448	289390	7.449	230441	7.448	245936
7.454	303668	7.455	298344	7.456	241718	7.455	245080
7.461	306162	7.462	294402	7.463	245211	7.462	237947
7.469	308545	7.469	287456	7.47	273452	7.469	247185
7.476	305539	7.476	292081	7.477	277779	7.476	245311
7.483	310671	7.484	295989	7.484	301234	7.483	249171
7.49	312993	7.491	284502	7.491	312127	7.491	249086
7.497	316577	7.498	275986	7.498	332903	7.498	259953
7.504	314223	7.505	288472	7.506	346650	7.505	259115
7.511	317788	7.512	288623	7.513	338086	7.512	274249
7.519	302697	7.519	296390	7.52	343510	7.519	284344
7.526	312875	7.526	281295	7.527	327193	7.526	288979
7.543	519346	7.544	537399	7.544	287027	7.543	461546
7.55	307821	7.551	279876	7.551	288812	7.551	347744
7.557	299522	7.558	294483	7.559	286828	7.558	370779
7.564	311340	7.565	284050	7.566	273772	7.565	388111
7.571	310686	7.572	278541	7.573	266729	7.572	393429
7.579	309178	7.579	296926	7.58	256974	7.579	400865
7.586	310526	7.586	294327	7.587	253142	7.586	388919
7.593	316591	7.594	275894	7.594	246179	7.593	384493
7.6	320151	7.601	277515	7.601	246953	7.601	360262
7.607	310811	7.608	283278	7.609	251449	7.608	353265
7.614	314261	7.615	276653	7.616	235581	7.615	342825
7.621	295725	7.622	281152	7.623	241617	7.622	337155
7.629	288081	7.629	297583	7.63	240341	7.629	333783
7.636	308591	7.636	288000	7.637	251777	7.636	326178
7.643	295900	7.644	293628	7.644	263811	7.643	306146
7.65	297344	7.651	282356	7.651	265820	7.651	302342
7.657	305556	7.658	287639	7.659	270778	7.658	284984
7.664	300880	7.665	280710	7.666	276083	7.665	287869
7.671	301126	7.672	282504	7.673	287860	7.672	298233
7.679	302597	7.679	294481	7.68	292088	7.679	290884
7.686	303381	7.687	291936	7.687	298877	7.686	298159
7.693	316164	7.694	296171	7.694	307098	7.693	302641
7.7	313426	7.701	288207	7.701	303070	7.701	310179
7.717	303569	7.718	285827	7.719	305171	7.718	321126
7.724	306985	7.725	296006	7.726	318495	7.725	327017
7.731	304689	7.732	293111	7.733	317761	7.732	332124
7.739	295724	7.739	291223	7.74	324310	7.739	341662
7.746	322707	7.747	287923	7.747	322913	7.746	342608
7.753	303158	7.754	291010	7.754	315589	7.753	340723
7.76	304457	7.761	295834	7.761	304477	7.761	356860
7.767	323060	7.768	288490	7.769	302225	7.768	351077
7.774	301391	7.775	283023	7.776	293670	7.775	356069
7.781	304197	7.782	282720	7.783	282907	7.782	361842
7.789	302033	7.789	289440	7.79	276605	7.789	370190
7.796	308146	7.797	293801	7.797	264971	7.796	368474
7.803	313650	7.804	296114	7.804	235111	7.803	370020
7.81	302821	7.811	277830	7.811	245652	7.811	360669
7.817	295440	7.818	282887	7.819	228222	7.818	370547
7.824	304854	7.825	278967	7.826	228525	7.825	357540
7.831	305763	7.832	279370	7.833	220813	7.832	363258
7.839	302753	7.839	281042	7.84	208125	7.839	345729
7.846	291705	7.846	282630	7.847	213828	7.846	340971
7.853	296179	7.854	292381	7.854	204200	7.853	322417
7.86	307915	7.861	291309	7.861	197925	7.861	310103
7.867	297760	7.868	309392	7.869	192706	7.868	292128
7.884	469004	7.885	541489	7.886	221571	7.885	268405
7.891	302173	7.892	282074	7.893	187175	7.892	265187
7.899	302241	7.899	280072	7.9	196296	7.899	260858
7.906	302859	7.906	280142	7.907	194029	7.906	249695
7.913	308378	7.914	286882	7.914	205052	7.913	245356
7.92	315082	7.921	294455	7.922	200176	7.921	235567
7.927	301741	7.928	283670	7.929	198895	7.928	231115
7.934	304060	7.935	278305	7.936	217450	7.935	231040
7.941	310031	7.942	293923	7.943	218195	7.942	233949
7.949	306829	7.949	296613	7.95	231381	7.949	229661
7.956	307925	7.956	307141	7.957	231881	7.956	233384
7.963	309905	7.964	299519	7.964	243795	7.964	229403
7.97	310492	7.971	312741	7.972	257589	7.971	228505
7.977	312343	7.978	305280	7.979	275868	7.978	246339
7.984	310299	7.985	332413	7.986	294832	7.985	236161
7.991	310532	7.992	310282	7.993	334445	7.992	245515
7.998	303014	7.999	320029	8	435832	7.999	264450
8.006	302186	8.007	333343	8.007	573285	8.006	272009
8.013	313556	8.014	338464	8.014	833088	8.013	262308
8.02	303777	8.021	341490	8.022	1223041	8.021	279909
8.027	301356	8.028	338433	8.029	1811407	8.028	287856
8.034	316110	8.035	336883	8.036	2528162	8.035	304746
8.041	313175	8.042	357976	8.043	3393630	8.042	307422
8.059	319454	8.059	335515	8.06	6052390	8.059	409058
8.066	327574	8.067	338753	8.067	6984968	8.066	503609
8.073	340421	8.074	345027	8.074	8094076	8.074	692133
8.08	349241	8.081	341593	8.082	8998398	8.081	933133
8.087	331477	8.088	341857	8.089	9704008	8.088	1360950
8.094	345861	8.095	347923	8.096	1.02599E7	8.095	1934605
8.101	355397	8.102	348046	8.103	1.05517E7	8.102	2673091
8.108	346092	8.109	359699	8.11	1.10225E7	8.109	3694474
8.116	362665	8.117	359857	8.117	1.12204E7	8.116	4697155
8.123	371119	8.124	353161	8.124	1.12381E7	8.124	5891430
8.13	368775	8.131	370611	8.132	1.12413E7	8.131	7158061
8.137	374809	8.138	370831	8.139	1.10733E7	8.138	8141052
8.144	388153	8.145	352103	8.146	1.09125E7	8.145	9061790
8.151	394049	8.152	372956	8.153	1.06403E7	8.152	9877894
8.158	394900	8.159	399785	8.16	1.03273E7	8.159	1.06149E7
8.166	392005	8.167	383708	8.167	9856412	8.166	1.10939E7
8.173	403313	8.174	371039	8.174	9352211	8.174	1.14734E7
8.18	428243	8.181	366751	8.182	8922912	8.181	1.17015E7
8.187	411706	8.188	367218	8.189	8330759	8.188	1.21234E7
8.194	411256	8.195	359333	8.196	7774942	8.195	1.2064E7
8.201	418872	8.202	362216	8.203	7204228	8.202	1.18105E7
8.208	405321	8.209	347267	8.21	6623472	8.209	1.17774E7
8.226	501282	8.227	524179	8.227	4497669	8.226	1.0094E7
8.233	385636	8.234	331150	8.234	4683885	8.234	1.05173E7
8.24	379860	8.241	343695	8.242	4222595	8.241	1.00202E7
8.247	372601	8.248	333321	8.249	3856770	8.248	9522368
8.254	378174	8.255	328861	8.256	3577118	8.255	9011870
8.261	363398	8.262	309383	8.263	3218887	8.262	8319748
8.268	360322	8.269	319693	8.27	2932827	8.269	7775614
8.276	353797	8.277	319380	8.277	2738138	8.276	7228523
8.283	352753	8.284	311478	8.284	2493285	8.284	6579763
8.29	349010	8.291	301805	8.292	2347633	8.291	5983794
8.297	351571	8.298	309144	8.299	2156654	8.298	5493822
8.304	330633	8.305	308078	8.306	2057491	8.305	4958891
8.312	331771	8.312	311596	8.313	1936311	8.312	4598064
8.319	336389	8.319	310855	8.32	1825701	8.319	4107784
8.326	334565	8.327	313019	8.327	1764809	8.326	3741735
8.333	315431	8.334	301780	8.334	1672503	8.334	3433662
8.34	328870	8.341	294395	8.342	1691486	8.341	3087055
8.347	337628	8.348	309395	8.349	1664940	8.348	2887905
8.354	327366	8.355	316245	8.356	1636821	8.355	2695817
8.362	320446	8.362	308015	8.363	1646251	8.362	2500308
8.369	311167	8.369	313098	8.37	1598975	8.369	2332669
8.376	320856	8.377	309779	8.377	1634786	8.376	2240243
8.383	316026	8.384	314341	8.384	1620485	8.384	2143642
8.4	334655	8.401	315032	8.402	1587526	8.401	2011338
8.407	308252	8.408	324425	8.409	1598937	8.408	1968957
8.414	324529	8.415	309612	8.416	1600387	8.415	1936216
8.422	323264	8.422	332396	8.423	1523266	8.422	1942100
8.429	322065	8.429	327232	8.43	1549763	8.429	1920154
8.436	323566	8.437	343467	8.437	1490199	8.436	1935045
8.443	346631	8.444	344767	8.444	1446574	8.444	1910350
8.45	355599	8.451	354083	8.452	1365378	8.451	1902168
8.457	347900	8.458	355805	8.459	1325494	8.458	1876926
8.464	361096	8.465	334243	8.466	1256048	8.465	1873479
8.472	358811	8.472	352999	8.473	1190826	8.472	1827572
8.479	378083	8.479	352912	8.48	1159605	8.479	1813655
8.486	376010	8.487	346261	8.487	1066586	8.486	1802967
8.493	373725	8.494	342338	8.494	1075865	8.494	1749265
8.5	368486	8.501	333740	8.502	1006381	8.501	1691765
8.507	378052	8.508	330599	8.509	1018041	8.508	1623572
8.514	368093	8.515	321767	8.516	987283	8.515	1529273
8.522	367541	8.522	325296	8.523	985456	8.522	1493700
8.529	364644	8.529	323125	8.53	981837	8.529	1395659
8.536	351227	8.537	333430	8.537	975024	8.536	1350910
8.543	358767	8.544	315289	8.544	984254	8.544	1303324
8.55	354471	8.551	314726	8.552	995647	8.551	1245786
8.567	514035	8.568	394370	8.569	813613	8.568	1045843
8.575	352486	8.575	290401	8.576	1023338	8.575	1094701
8.582	348874	8.582	322263	8.583	1052565	8.582	1123386
8.589	359939	8.589	305285	8.59	1041887	8.589	1094148
8.596	343271	8.597	322760	8.597	1023714	8.596	1086175
8.603	343697	8.604	310662	8.604	1066918	8.604	1100364
8.61	338889	8.611	313095	8.612	1047063	8.611	1115508
8.617	356093	8.618	329065	8.619	998206	8.618	1107782
8.625	333896	8.625	313534	8.626	992521	8.625	1131618
8.632	334127	8.632	304721	8.633	942195	8.632	1137516
8.639	327829	8.639	313103	8.64	903479	8.639	1153654
8.646	340845	8.647	302966	8.647	876780	8.646	1162875
8.653	345335	8.654	303787	8.654	806962	8.654	1143169
8.66	361346	8.661	291280	8.662	755946	8.661	1126669
8.667	343567	8.668	305237	8.669	732157	8.668	1086821
8.675	337760	8.675	300000	8.676	672850	8.675	1066313
8.682	333725	8.682	294109	8.683	637294	8.682	1054045
8.689	331865	8.689	299336	8.69	602280	8.689	1003366
8.696	324005	8.696	298190	8.697	571257	8.696	962194
8.703	331695	8.704	325157	8.704	544036	8.704	931149
8.71	314771	8.711	312603	8.712	500740	8.711	882946
8.717	350491	8.718	294866	8.719	480332	8.718	823710
8.725	329535	8.725	310452	8.726	455779	8.725	788488
8.742	313910	8.742	276030	8.743	406565	8.742	713353
8.749	316673	8.749	293597	8.75	393667	8.749	670009
8.756	324904	8.757	279040	8.757	383118	8.756	621340
8.763	316711	8.764	305110	8.764	359124	8.764	599379
8.77	310913	8.771	295627	8.772	349806	8.771	580456
8.777	316581	8.778	286910	8.779	337476	8.778	542603
8.785	309410	8.785	299036	8.786	318884	8.785	537693
8.792	310994	8.792	283164	8.793	312108	8.792	503984
8.799	321175	8.799	287240	8.8	316205	8.799	467603
8.806	321443	8.807	284101	8.807	307387	8.806	452665
8.813	310772	8.814	302774	8.814	306557	8.814	441477
8.82	330969	8.821	302280	8.822	307670	8.821	407106
8.827	316791	8.828	296367	8.829	294685	8.828	404275
8.835	312496	8.835	304372	8.836	292797	8.835	388286
8.842	302251	8.842	299239	8.843	298586	8.842	377230
8.849	317440	8.849	296773	8.85	295077	8.849	373532
8.856	310971	8.856	300624	8.857	289315	8.856	360634
8.863	307965	8.864	311361	8.864	294383	8.864	347609
8.87	321478	8.871	290809	8.872	282238	8.871	337575
8.878	326934	8.878	301996	8.879	280732	8.878	346729
8.885	308245	8.885	290110	8.886	283964	8.885	342021
8.892	324173	8.892	307778	8.893	279522	8.892	312107
8.909	422962	8.909	434328	8.91	372676	8.909	373876
8.916	306403	8.917	293362	8.917	261994	8.917	308982
8.923	298310	8.924	300098	8.924	262771	8.924	314820
8.93	313125	8.931	299761	8.932	262286	8.931	314777
8.938	309378	8.938	301552	8.939	256808	8.938	313304
8.945	302293	8.945	311911	8.946	260400	8.945	312569
8.952	310678	8.952	303419	8.953	272882	8.952	300757
8.959	324464	8.96	306761	8.96	274810	8.959	301803
8.966	310867	8.967	298513	8.967	298382	8.967	294346
8.973	309814	8.974	309934	8.974	289903	8.974	284572
8.98	320219	8.981	289928	8.982	302833	8.981	275178
8.988	312325	8.988	306469	8.989	315589	8.988	280176
8.995	304440	8.995	309909	8.996	328267	8.995	282985
9.002	317553	9.002	304922	9.003	347878	9.002	272702
9.009	312341	9.01	301916	9.01	351941	9.009	281301
9.016	316754	9.017	299421	9.017	380636	9.017	283880
9.023	309480	9.024	314655	9.024	380533	9.024	284611
9.03	328544	9.031	306974	9.032	408718	9.031	284196
9.038	326514	9.038	297008	9.039	396328	9.038	296561
9.045	326945	9.045	292779	9.046	414044	9.045	309027
9.052	312343	9.052	307746	9.053	409037	9.052	318447
9.059	320218	9.06	294880	9.06	414319	9.059	346097
9.066	308077	9.067	291923	9.067	395453	9.067	354242
9.083	329000	9.084	298134	9.084	365617	9.084	407594
9.09	305457	9.091	301722	9.092	362103	9.091	437357
9.098	322391	9.098	311184	9.099	363134	9.098	437491
9.105	325321	9.105	293564	9.106	349616	9.105	440581
9.112	319552	9.112	291398	9.113	330927	9.112	454950
9.119	324823	9.12	288796	9.12	311385	9.119	470822
9.126	328588	9.127	297612	9.127	304132	9.127	465097
9.133	318844	9.134	300070	9.135	295906	9.134	462974
9.14	318871	9.141	307900	9.142	270474	9.141	457193
9.148	312361	9.148	313377	9.149	269059	9.148	447584
9.155	326182	9.155	307184	9.156	252952	9.155	431647
9.162	320070	9.162	317327	9.163	248075	9.162	413043
9.169	304532	9.17	304408	9.17	245816	9.169	408091
9.176	323284	9.177	301026	9.177	237034	9.177	382606
9.183	316953	9.184	314463	9.185	232445	9.184	370302
9.19	319284	9.191	292126	9.192	225935	9.191	354198
9.198	347705	9.198	307067	9.199	226730	9.198	343534
9.205	330384	9.205	315328	9.206	225014	9.205	317241
9.212	330915	9.212	300140	9.213	220334	9.212	316578
9.219	322757	9.22	296399	9.22	219442	9.219	321233
9.226	333208	9.227	287535	9.227	226740	9.227	303145
9.233	326934	9.234	297769	9.235	222328	9.234	280404
9.25	387164	9.251	488146	9.252	345416	9.251	257543
9.258	316234	9.258	297169	9.259	229296	9.258	270615
9.265	310518	9.265	290226	9.266	249973	9.265	269620
9.272	317075	9.273	286617	9.273	241502	9.272	254208
9.279	314178	9.28	295472	9.28	245626	9.279	248805
9.286	322087	9.287	288859	9.287	242840	9.287	246577
9.293	310902	9.294	287837	9.295	254208	9.294	250012
9.3	316974	9.301	296418	9.302	251910	9.301	254627
9.308	314531	9.308	290954	9.309	245016	9.308	248511
9.315	316210	9.315	297800	9.316	246303	9.315	258210
9.322	306871	9.323	294753	9.323	240822	9.322	259291
9.329	319525	9.33	299900	9.33	247463	9.329	266948
9.336	296627	9.337	282521	9.337	242696	9.337	252382
9.343	311109	9.344	281720	9.345	244633	9.344	270733
9.35	300504	9.351	285916	9.352	240503	9.351	265877
9.358	305633	9.358	281527	9.359	230446	9.358	270945
9.365	317702	9.365	300646	9.366	225244	9.365	274011
9.372	310557	9.373	289259	9.373	218174	9.372	264781
9.379	317718	9.38	291875	9.38	218236	9.379	284648
9.386	305853	9.387	298464	9.387	216883	9.387	275738
9.393	323305	9.394	301050	9.395	206922	9.394	275528
9.401	302878	9.401	278501	9.402	211627	9.401	276308
9.408	310487	9.408	275527	9.409	211489	9.408	271431
9.425	306583	9.425	271193	9.426	224825	9.425	252171
9.432	308487	9.433	281772	9.433	254240	9.432	256835
9.439	298018	9.44	287176	9.44	319448	9.439	256350
9.446	315723	9.447	273410	9.447	398476	9.447	256272
9.453	299204	9.454	282549	9.455	507059	9.454	267248
9.461	301809	9.461	275768	9.462	659958	9.461	252650
9.468	315030	9.468	281209	9.469	855947	9.468	248399
9.475	305520	9.475	287425	9.476	1121562	9.475	255465
9.482	310621	9.483	275148	9.483	1451875	9.482	254723
9.489	305128	9.49	295910	9.49	1825863	9.489	259055
9.496	316476	9.497	285253	9.497	2285021	9.497	268073
9.503	303147	9.504	289538	9.505	2758163	9.504	300332
9.51	313638	9.511	281352	9.512	3187332	9.511	344473
9.518	308005	9.518	278426	9.519	3790980	9.518	417277
9.525	310196	9.525	298210	9.526	4275145	9.525	516785
9.532	302138	9.533	289113	9.533	4817049	9.532	667984
9.539	303481	9.54	289984	9.54	5222180	9.539	873495
9.546	319093	9.547	289179	9.547	5672866	9.547	1108535
9.553	319012	9.554	303492	9.555	6058390	9.554	1416728
9.56	312899	9.561	295429	9.562	6266112	9.561	1788809
9.568	287823	9.568	304129	9.569	6433980	9.568	2248345
9.575	300816	9.575	320345	9.576	6718961	9.575	2750008
9.592	393158	9.593	376936	9.593	6172936	9.592	3677624
9.599	309378	9.6	326874	9.6	6750194	9.599	4554741
9.606	304251	9.607	329307	9.608	6738881	9.607	5126708
9.613	333001	9.614	327088	9.615	6506168	9.614	5686652
9.62	315615	9.621	344849	9.622	6363591	9.621	6073925
9.628	324295	9.628	337652	9.629	6201934	9.628	6517147
9.635	334250	9.635	329567	9.636	5841268	9.635	6734172
9.642	341226	9.643	334731	9.643	5671254	9.642	7004900
9.649	341578	9.65	325970	9.65	5334738	9.649	7096127
9.656	342385	9.657	339197	9.657	5012288	9.657	7274209
9.663	354036	9.664	334043	9.665	4657364	9.664	7351113
9.67	347271	9.671	329582	9.672	4266686	9.671	7222316
9.678	356841	9.678	329580	9.679	3935092	9.678	7180158
9.685	360944	9.685	314442	9.686	3646748	9.685	7054630
9.692	357757	9.693	326762	9.693	3322698	9.692	6871397
9.699	366489	9.7	318636	9.7	3025239	9.699	6639003
9.706	345382	9.707	309973	9.707	2734056	9.707	6400423
9.713	345646	9.714	305136	9.715	2509949	9.714	6061345
9.72	358254	9.721	314614	9.722	2266081	9.721	5695281
9.728	338009	9.728	308161	9.729	2057668	9.728	5388156
9.735	346609	9.735	305304	9.736	1871168	9.735	5087537
9.742	338551	9.743	301196	9.743	1673586	9.742	4681949
9.749	329565	9.75	307674	9.75	1564836	9.749	4328994
9.766	327940	9.767	297152	9.768	1227165	9.767	3589027
9.773	323767	9.774	293258	9.775	1139807	9.774	3211857
9.78	313617	9.781	285509	9.782	1067054	9.781	2935085
9.788	316209	9.788	295503	9.789	975017	9.788	2675605
9.795	303345	9.796	294379	9.796	912249	9.795	2474695
9.802	310729	9.803	283380	9.803	868903	9.802	2220210
9.809	321741	9.81	301518	9.811	816538	9.809	2041270
9.816	321156	9.817	296035	9.818	778856	9.817	1881640
9.823	319142	9.824	296937	9.825	741983	9.824	1712760
9.83	307519	9.831	289599	9.832	735322	9.831	1575185
9.838	310493	9.838	288069	9.839	726643	9.838	1460979
9.845	328766	9.846	279381	9.846	733738	9.845	1316302
9.852	299388	9.853	294383	9.853	748508	9.852	1239974
9.859	306877	9.86	298964	9.861	777927	9.859	1163013
9.866	308211	9.867	297791	9.868	803179	9.867	1046944
9.873	314576	9.874	287973	9.875	849908	9.874	998832
9.88	310941	9.881	284308	9.882	848980	9.881	931705
9.888	305653	9.888	282276	9.889	894547	9.888	874504
9.895	312953	9.896	274789	9.896	904567	9.895	848544
9.902	299781	9.903	289612	9.903	949356	9.902	821799
9.909	317885	9.91	286731	9.91	978293	9.909	805080
9.916	297888	9.917	279287	9.918	1003415	9.917	788665
9.933	437214	9.934	520805	9.935	831273	9.934	698968
9.94	296413	9.941	266873	9.942	966758	9.941	804543
9.948	301874	9.948	277245	9.949	1027972	9.948	835242
9.955	314361	9.956	280335	9.956	1038138	9.955	882314
9.962	289905	9.963	285618	9.963	1061852	9.962	923064
9.969	311465	9.97	281590	9.971	1073994	9.969	996098
9.976	297512	9.977	278434	9.978	1128869	9.977	994636
9.983	309270	9.984	267944	9.985	1247895	9.984	1061424
9.99	303106	9.991	279020	9.992	1414459	9.991	1072778
9.998	294061	9.998	268497	9.999	1678628	9.998	1109950
10.005	306598	10.006	282538	10.006	2065142	10.005	1162890
10.012	309392	10.013	285176	10.013	2450105	10.012	1134815
10.019	296768	10.02	279411	10.021	3002880	10.019	1168898
10.026	304229	10.027	273686	10.028	3691387	10.027	1212762
10.033	306613	10.034	277699	10.035	4347719	10.034	1174251
10.04	302078	10.041	279075	10.042	5209062	10.041	1216537
10.048	306373	10.048	272629	10.049	5969736	10.048	1264884
10.055	298228	10.056	291116	10.056	6680435	10.055	1417938
10.062	309220	10.063	286856	10.063	7423841	10.062	1542037
10.069	288270	10.07	287342	10.071	8067980	10.069	1756649
10.076	301374	10.077	300804	10.078	8538101	10.077	2117603
10.083	307915	10.084	290689	10.085	9047343	10.084	2484765
10.09	299321	10.091	318427	10.092	9480660	10.091	3023336
10.108	322536	10.108	291736	10.109	1.03282E7	10.108	4703454
10.115	307766	10.116	308383	10.116	1.04956E7	10.115	5546111
10.122	296619	10.123	306555	10.123	1.06199E7	10.122	6356917
10.129	317141	10.13	313307	10.131	1.06962E7	10.129	7173836
10.136	320875	10.137	316076	10.138	1.07762E7	10.137	7849502
10.143	321489	10.144	331475	10.145	1.0757E7	10.144	8553449
10.151	317947	10.151	324787	10.152	1.05908E7	10.151	9223427
10.158	331316	10.159	323816	10.159	1.06919E7	10.158	9629577
10.165	327896	10.166	333509	10.166	1.04031E7	10.165	1.01061E7
10.172	328579	10.173	323095	10.173	1.02064E7	10.172	1.05286E7
10.179	327871	10.18	348990	10.181	9963715	10.18	1.07752E7
10.186	335637	10.187	332642	10.188	9673962	10.187	1.09642E7
10.193	346311	10.194	338099	10.195	9344520	10.194	1.12199E7
10.201	345776	10.201	331776	10.202	9025337	10.201	1.13166E7
10.208	343305	10.209	340877	10.209	8682261	10.208	1.14307E7
10.215	351882	10.216	319778	10.216	8271755	10.215	1.14196E7
10.222	359083	10.223	332098	10.223	7861974	10.222	1.13158E7
10.229	354673	10.23	318222	10.231	7462094	10.23	1.11983E7
10.236	342522	10.237	316041	10.238	7025980	10.237	1.10157E7
10.243	359373	10.244	310302	10.245	6546031	10.244	1.08663E7
10.251	357888	10.251	318090	10.252	6086553	10.251	1.05726E7
10.258	352578	10.259	331847	10.259	5695972	10.258	1.04246E7
10.275	559727	10.276	374214	10.276	4206790	10.275	8748396
10.282	372515	10.283	306304	10.283	4284014	10.283	9167312
10.289	356522	10.29	295741	10.291	4006919	10.29	8751616
10.296	345682	10.297	309494	10.298	3663392	10.297	8401803
10.303	336071	10.304	296862	10.305	3282901	10.304	7982700
10.311	366224	10.311	306037	10.312	3039630	10.311	7515465
10.318	348778	10.318	298987	10.319	2800447	10.318	7000166
10.325	338538	10.326	292901	10.326	2498818	10.325	6628530
10.332	343616	10.333	292899	10.333	2316964	10.332	6248874
10.339	330467	10.34	286514	10.341	2159680	10.34	5741661
10.346	331344	10.347	281603	10.348	1973323	10.347	5258115
10.353	322357	10.354	297611	10.355	1828185	10.354	4850114
10.361	332119	10.361	274970	10.362	1707576	10.361	4573557
10.368	321240	10.368	289924	10.369	1565524	10.368	4176112
10.375	321100	10.376	290439	10.376	1474711	10.375	3815556
10.382	317353	10.383	293825	10.383	1337735	10.382	3553842
10.389	318001	10.39	289827	10.391	1270894	10.39	3272358
10.396	314083	10.397	290764	10.398	1168396	10.397	3030778
10.403	312113	10.404	281587	10.405	1096949	10.404	2805471
10.41	307526	10.411	275707	10.412	1023486	10.411	2580849
10.418	301572	10.418	284423	10.419	985428	10.418	2398408
10.425	297022	10.426	284823	10.426	937930	10.425	2189045
10.432	301484	10.433	276938	10.433	862318	10.432	2053511
10.449	307201	10.45	274890	10.451	774141	10.45	1737545
10.456	294903	10.457	285168	10.458	738078	10.457	1601941
10.463	291918	10.464	270555	10.465	737700	10.464	1510778
10.471	304336	10.471	263653	10.472	702909	10.471	1442492
10.478	302199	10.479	296177	10.479	684974	10.478	1323346
10.485	298345	10.486	278274	10.486	662235	10.485	1256166
10.492	305646	10.493	289812	10.493	625239	10.492	1217500
10.499	295420	10.5	287048	10.501	613188	10.5	1132680
10.506	306823	10.507	288583	10.508	595120	10.507	1088496
10.514	296790	10.514	288703	10.515	595841	10.514	1031939
10.521	304564	10.521	298815	10.522	568078	10.521	980573
10.528	312307	10.528	285924	10.529	546968	10.528	964193
10.535	311577	10.536	286185	10.536	548163	10.535	916240
10.542	294177	10.543	283296	10.543	536564	10.542	864614
10.549	289727	10.55	287993	10.551	519796	10.55	846061
10.556	296577	10.557	291007	10.558	512415	10.557	812924
10.564	294864	10.564	287863	10.565	502864	10.564	799563
10.571	286876	10.571	288681	10.572	503576	10.571	780531
10.578	306181	10.578	289570	10.579	482186	10.578	741698
10.585	308602	10.586	290334	10.586	470588	10.585	723791
10.592	311056	10.593	273866	10.593	465175	10.592	691373
10.599	286729	10.6	268283	10.601	465315	10.6	683571
10.616	468866	10.617	518135	10.618	549542	10.617	740227
10.624	286441	10.624	275499	10.625	421902	10.624	611155
10.631	292717	10.631	280919	10.632	425477	10.631	612204
10.638	301819	10.639	284625	10.639	412066	10.638	575053
10.645	288819	10.646	295590	10.646	407231	10.645	586016
10.652	306663	10.653	286699	10.654	399129	10.653	559025
10.659	297451	10.66	272741	10.661	391841	10.66	544232
10.666	306568	10.667	277097	10.668	400975	10.667	546927
10.674	286117	10.674	276620	10.675	386647	10.674	549931
10.681	291591	10.681	297168	10.682	376452	10.681	540109
10.688	299320	10.688	294375	10.689	381620	10.688	518235
10.695	319566	10.696	283189	10.696	369800	10.695	508029
10.702	308088	10.703	290533	10.704	374410	10.703	507131
10.709	302596	10.71	277319	10.711	368451	10.71	490617
10.716	303030	10.717	285289	10.718	359414	10.717	482604
10.724	307129	10.724	284584	10.725	350428	10.724	476476
10.731	293169	10.731	280553	10.732	352353	10.731	458441
10.738	296910	10.738	291728	10.739	344155	10.738	434684
10.745	295777	10.746	288555	10.746	334286	10.745	446588
10.752	312662	10.753	283406	10.753	330363	10.752	440617
10.759	315912	10.76	300030	10.761	333287	10.76	425745
10.766	299543	10.767	280670	10.768	322038	10.767	419821
10.773	309147	10.774	283673	10.775	326124	10.774	412651
10.791	305616	10.791	285168	10.792	303259	10.791	394391
10.798	295539	10.799	273934	10.799	307549	10.798	374797
10.805	299920	10.806	279781	10.806	312726	10.805	378373
10.812	299945	10.813	284131	10.814	298445	10.813	372311
10.819	302753	10.82	289923	10.821	287290	10.82	365615
10.826	313264	10.827	271201	10.828	293156	10.827	362886
10.833	301611	10.834	289275	10.835	285384	10.834	352972
10.841	311940	10.841	285945	10.842	289491	10.841	346621
10.848	323146	10.848	285610	10.849	286863	10.848	324755
10.855	307560	10.856	287548	10.856	285645	10.856	323022
10.862	311556	10.863	289313	10.864	285441	10.863	320188
10.869	308178	10.87	278672	10.871	282057	10.87	310808
10.876	306651	10.877	286642	10.878	291389	10.877	314288
10.883	314139	10.884	280469	10.885	289862	10.884	305602
10.891	299247	10.891	282870	10.892	295140	10.891	307487
10.898	317181	10.898	285785	10.899	300967	10.898	292209
10.905	305950	10.906	290436	10.906	300158	10.906	300103
10.912	306548	10.913	290868	10.914	297262	10.913	285398
10.919	305177	10.92	297122	10.921	308950	10.92	278145
10.926	316046	10.927	291865	10.928	305684	10.927	296989
10.933	309756	10.934	278759	10.935	310332	10.934	302149
10.941	311837	10.941	289197	10.942	315339	10.941	303463
10.958	510852	10.958	413980	10.959	285283	10.958	310662
10.965	306961	10.966	281579	10.966	298440	10.966	294619
10.972	307797	10.973	289677	10.974	303195	10.973	290782
10.979	295764	10.98	284153	10.981	295283	10.98	302212
10.986	307948	10.987	286567	10.988	300072	10.987	311089
10.993	306659	10.994	289255	10.995	285667	10.994	311434
11.001	304492	11.001	292799	11.002	297609	11.001	314895
11.008	304219	11.008	298767	11.009	298545	11.008	323437
11.015	318162	11.016	280915	11.016	292186	11.016	320574
11.022	301966	11.023	288505	11.024	309110	11.023	331909
11.029	316953	11.03	280972	11.031	324662	11.03	328972
11.036	312354	11.037	287928	11.038	335712	11.037	325087
11.043	315129	11.044	297060	11.045	351574	11.044	315778
11.051	310568	11.051	298428	11.052	398675	11.051	335207
11.058	310084	11.059	290455	11.059	447252	11.058	326366
11.065	324509	11.066	304499	11.066	501038	11.066	317261
11.072	318473	11.073	306565	11.074	579562	11.073	329219
11.079	300728	11.08	309860	11.081	665297	11.08	325741
11.087	324147	11.087	300836	11.088	766561	11.087	332041
11.094	312076	11.094	316850	11.095	822028	11.094	322457
11.101	318413	11.101	312555	11.102	929569	11.101	323081
11.108	310438	11.109	336800	11.109	1035860	11.109	330276
11.115	327490	11.116	303992	11.116	1169790	11.116	348713
11.132	319237	11.133	311135	11.134	1336717	11.133	392481
11.139	341586	11.14	310413	11.141	1407089	11.14	435007
11.147	338320	11.147	328099	11.148	1491740	11.147	491375
11.154	324236	11.154	334471	11.155	1540419	11.154	560024
11.161	340272	11.161	317569	11.162	1583716	11.161	642815
11.168	340608	11.169	321358	11.169	1622214	11.169	722706
11.175	341748	11.176	324831	11.176	1680930	11.176	834208
11.182	340406	11.183	310940	11.184	1625792	11.183	963658
11.189	350927	11.19	327002	11.191	1597730	11.19	1040658
11.197	336917	11.197	319307	11.198	1599623	11.197	1149083
11.204	341603	11.204	326172	11.205	1531479	11.204	1271762
11.211	347512	11.211	332441	11.212	1507703	11.211	1390425
11.218	340028	11.219	334569	11.219	1478717	11.219	1504510
11.225	348389	11.226	325160	11.226	1389773	11.226	1603899
11.232	340431	11.233	350878	11.234	1327472	11.233	1637697
11.239	339607	11.24	330966	11.241	1254774	11.24	1695332
11.247	337188	11.247	343457	11.248	1176184	11.247	1763255
11.254	348583	11.254	334369	11.255	1108137	11.254	1827777
11.261	344618	11.261	335566	11.262	1030172	11.261	1818806
11.268	362285	11.269	331557	11.269	976213	11.269	1815507
11.275	352550	11.276	353044	11.277	909036	11.276	1779660
11.282	341354	11.283	333060	11.284	848914	11.283	1770841
11.299	606544	11.3	458943	11.301	679041	11.3	1437204
11.307	356058	11.307	341951	11.308	614956	11.307	1558610
11.314	346793	11.314	340213	11.315	581705	11.314	1481661
11.321	360882	11.321	344731	11.322	529735	11.321	1448879
11.328	346007	11.329	334555	11.329	504283	11.329	1370399
11.335	366422	11.336	335454	11.337	470581	11.336	1277759
11.342	343304	11.343	344558	11.344	432729	11.343	1207016
11.349	349808	11.35	341808	11.351	400170	11.35	1141502
11.357	358488	11.357	348678	11.358	374280	11.357	1072370
11.364	377399	11.364	352050	11.365	342703	11.364	1012347
11.371	366665	11.371	352458	11.372	321129	11.371	903736
11.378	364899	11.379	344045	11.379	323746	11.379	839567
11.385	367933	11.386	342302	11.387	311341	11.386	794286
11.392	378810	11.393	342664	11.394	301449	11.393	750445
11.399	374592	11.4	344635	11.401	291621	11.4	700601
11.406	361068	11.407	347970	11.408	275177	11.407	638163
11.414	370998	11.414	358859	11.415	274375	11.414	608637
11.421	364616	11.421	345185	11.422	276197	11.421	559709
11.428	374356	11.429	352649	11.429	268175	11.429	521345
11.435	362049	11.436	340897	11.437	287744	11.436	479533
11.442	379710	11.443	345232	11.444	301107	11.443	473506
11.449	361298	11.45	343420	11.451	323205	11.45	439003
11.456	369516	11.457	327284	11.458	357074	11.457	421884
11.474	376438	11.474	324436	11.475	502754	11.475	369393
11.481	368070	11.481	326609	11.482	601040	11.482	352647
11.488	369188	11.489	319087	11.49	705380	11.489	345797
11.495	386047	11.496	327852	11.497	848295	11.496	356781
11.502	364422	11.503	320133	11.504	969392	11.503	348695
11.509	379189	11.51	338845	11.511	1099533	11.51	365401
11.517	351912	11.517	329591	11.518	1254384	11.517	395764
11.524	369374	11.524	324853	11.525	1373478	11.525	417621
11.531	366703	11.531	324053	11.532	1530207	11.532	480279
11.538	357267	11.539	324595	11.54	1690586	11.539	537850
11.545	352193	11.546	329699	11.547	1823336	11.546	633931
11.552	354262	11.553	319078	11.554	1954213	11.553	727262
11.559	367778	11.56	322106	11.561	2071356	11.56	838128
11.566	357764	11.567	321994	11.568	2157922	11.567	983175
11.574	365644	11.574	313943	11.575	2242419	11.575	1121157
11.581	346511	11.581	324412	11.582	2290648	11.582	1288466
11.588	355808	11.589	331276	11.59	2251795	11.589	1436621
11.595	355347	11.596	342540	11.597	2294466	11.596	1618781
11.602	346338	11.603	325400	11.604	2298202	11.603	1771955
11.609	345726	11.61	325685	11.611	2259569	11.61	1913270
11.616	352226	11.617	324102	11.618	2182367	11.617	2063063
11.624	348200	11.625	343928	11.625	2112558	11.625	2200672
11.641	544095	11.642	558506	11.642	1723492	11.642	1902891
11.648	334051	11.649	329930	11.65	1796339	11.649	2503778
11.655	360738	11.656	326532	11.657	1681749	11.656	2546927
11.662	344535	11.663	320335	11.664	1579495	11.663	2484618
11.669	367913	11.67	320369	11.671	1504096	11.67	2488473
11.676	335122	11.677	331719	11.678	1389344	11.677	2480961
11.684	350209	11.684	333866	11.685	1281291	11.685	2388501
11.691	357914	11.692	330062	11.692	1169879	11.692	2367901
11.698	333833	11.699	330344	11.7	1087138	11.699	2290196
11.705	343137	11.706	316951	11.707	991694	11.706	2120709
11.712	348451	11.713	307205	11.714	916548	11.713	2041072
11.719	330960	11.72	309428	11.721	826601	11.72	1931640
11.726	339735	11.727	322138	11.728	749463	11.727	1834645
11.734	335162	11.734	319088	11.735	692444	11.735	1693983
11.741	329989	11.742	313618	11.742	616067	11.742	1565503
11.748	347075	11.749	322869	11.75	582126	11.749	1437626
11.755	332234	11.756	320684	11.757	530605	11.756	1320810
11.762	344623	11.763	332357	11.764	473615	11.763	1207774
11.769	347464	11.77	335759	11.771	442508	11.77	1121259
11.776	326902	11.777	317718	11.778	409412	11.778	1036454
11.784	335982	11.784	318384	11.785	375058	11.785	958463
11.791	334384	11.792	318694	11.792	371086	11.792	842999
11.798	330100	11.799	333079	11.8	352237	11.799	774815
11.815	322050	11.816	318087	11.817	286802	11.816	629873
11.822	322869	11.823	309951	11.824	284958	11.823	564697
11.829	316677	11.83	320280	11.831	283060	11.83	541577
11.836	324725	11.837	310066	11.838	278154	11.838	510058
11.844	338312	11.844	311799	11.845	262529	11.845	477567
11.851	346395	11.852	311768	11.852	249161	11.852	450663
11.858	320377	11.859	301211	11.86	250864	11.859	431975
11.865	325315	11.866	305877	11.867	243918	11.866	396556
11.872	328589	11.873	310062	11.874	233211	11.873	389256
11.879	340795	11.88	327203	11.881	233082	11.88	373386
11.886	329180	11.887	314069	11.888	230091	11.888	353144
11.894	328230	11.894	316207	11.895	216409	11.895	344301
11.901	322584	11.902	304166	11.902	217707	11.902	328739
11.908	338355	11.909	310170	11.91	216582	11.909	319079
11.915	317885	11.916	312615	11.917	224234	11.916	313258
11.922	331606	11.923	322761	11.924	213237	11.923	317446
11.929	333202	11.93	322403	11.931	221180	11.93	317603
11.936	344032	11.937	319645	11.938	213028	11.938	292191
11.944	352274	11.944	316082	11.945	211785	11.945	283061
11.951	344890	11.952	326203	11.952	216086	11.952	285834
11.958	354498	11.959	313974	11.96	218131	11.959	278490
11.965	332976	11.966	328702	11.967	212375	11.966	278908
11.982	466924	11.983	454761	11.984	352720	11.983	329515
11.989	335358	11.99	301537	11.991	219600	11.99	268039
11.996	343953	11.997	319672	11.998	222918	11.998	257933
12.004	333669	12.004	308444	12.005	224901	12.005	266784
12.011	322486	12.012	310594	12.012	225608	12.012	253979
12.018	331604	12.019	312068	12.02	227067	12.019	266410
12.025	330994	12.026	308776	12.027	238295	12.026	260015
12.032	324397	12.033	315219	12.034	241452	12.033	259148
12.039	332230	12.04	309633	12.041	253542	12.04	257979
12.046	325170	12.047	322775	12.048	242579	12.048	262222
12.054	326018	12.054	324274	12.055	253809	12.055	265896
12.061	332844	12.062	325239	12.062	253761	12.062	269577
12.068	331665	12.069	327697	12.069	250712	12.069	267155
12.075	317260	12.076	324605	12.077	250322	12.076	278990
12.082	327954	12.083	310060	12.084	240077	12.083	282725
12.089	339078	12.09	330791	12.091	251319	12.09	283546
12.096	346699	12.097	326617	12.098	240289	12.098	284370
12.104	326806	12.104	320069	12.105	244290	12.105	284616
12.111	320835	12.112	317378	12.112	235332	12.112	290287
12.118	342641	12.119	326463	12.12	244495	12.119	297757
12.125	325969	12.126	328713	12.127	245859	12.126	286363
12.132	350614	12.133	312992	12.134	238799	12.133	296201
12.139	336075	12.14	336153	12.141	237436	12.14	295526
12.156	318043	12.157	327402	12.158	220100	12.158	276834
12.164	324227	12.164	324525	12.165	221485	12.165	297745
12.171	340741	12.172	317358	12.173	227484	12.172	294430
12.178	326477	12.179	319758	12.18	225465	12.179	299768
12.185	340907	12.186	322538	12.187	211396	12.186	286692
12.192	325214	12.193	328024	12.194	212896	12.193	282194
12.199	339318	12.2	309897	12.201	221338	12.2	289282
12.206	333492	12.207	323760	12.208	218293	12.208	279440
12.214	337345	12.214	324641	12.215	216572	12.215	284686
12.221	348725	12.222	333407	12.223	216905	12.222	280397
12.228	329111	12.229	324218	12.23	215341	12.229	275111
12.235	331304	12.236	335545	12.237	205394	12.236	266630
12.242	333391	12.243	334972	12.244	214427	12.243	263914
12.249	361201	12.25	330684	12.251	222858	12.25	261257
12.256	339839	12.257	307557	12.258	221120	12.258	267095
12.264	340392	12.264	322316	12.265	223736	12.265	261299
12.271	341738	12.272	319846	12.273	229106	12.272	263594
12.278	338593	12.279	336277	12.28	236247	12.279	253073
12.285	347656	12.286	324187	12.287	248594	12.286	260043
12.292	337012	12.293	323895	12.294	257524	12.293	264578
12.299	355841	12.3	336488	12.301	268012	12.3	257965
12.306	340389	12.307	323196	12.308	291276	12.308	259725
12.324	449800	12.324	491446	12.325	313102	12.325	394366
12.331	336779	12.332	310024	12.333	350104	12.332	256939
12.338	332007	12.339	319324	12.34	396313	12.339	259695
12.345	339362	12.346	307200	12.347	411510	12.346	276335
12.352	338056	12.353	321729	12.354	419327	12.353	282549
12.359	340175	12.36	316610	12.361	435520	12.36	294278
12.367	337372	12.367	314231	12.368	448652	12.368	312944
12.374	337611	12.374	314610	12.375	473484	12.375	327304
12.381	329309	12.382	321068	12.383	473252	12.382	351647
12.388	344934	12.389	321765	12.39	466227	12.389	380330
12.395	326239	12.396	326184	12.397	460241	12.396	383916
12.402	318251	12.403	322209	12.404	458372	12.403	423890
12.409	342487	12.41	315599	12.411	446378	12.41	441530
12.417	349142	12.417	319847	12.418	434653	12.418	473706
12.424	329818	12.424	309914	12.425	424473	12.425	480778
12.431	335476	12.432	302591	12.433	413524	12.432	509453
12.438	342430	12.439	326142	12.44	400338	12.439	510833
12.445	335314	12.446	317898	12.447	362905	12.446	524846
12.452	358069	12.453	316818	12.454	349687	12.453	509053
12.459	334392	12.46	331713	12.461	323069	12.46	524654
12.467	345212	12.467	323500	12.468	324224	12.468	524276
12.474	324470	12.474	312990	12.475	307482	12.475	502661
12.481	321214	12.482	316699	12.483	286429	12.482	501940
12.498	340521	12.499	293641	12.5	243383	12.499	465009
12.505	333765	12.506	317214	12.507	242425	12.506	454335
12.512	331648	12.513	319388	12.514	247493	12.513	439867
12.519	354546	12.52	331128	12.521	224821	12.52	429359
12.527	326618	12.527	323251	12.528	222516	12.528	391218
12.534	340960	12.534	324044	12.535	216063	12.535	389654
12.541	335144	12.542	326608	12.543	221507	12.542	371094
12.548	336696	12.549	330401	12.55	220474	12.549	359264
12.555	336017	12.556	334188	12.557	198314	12.556	325408
12.562	342484	12.563	325649	12.564	199586	12.563	318317
12.569	324771	12.57	316460	12.571	199351	12.57	310222
12.577	333610	12.577	324007	12.578	204594	12.578	299063
12.584	334978	12.584	326140	12.585	203254	12.585	290191
12.591	337728	12.592	323790	12.593	195220	12.592	265134
12.598	342972	12.599	319989	12.6	191180	12.599	264093
12.605	332547	12.606	324254	12.607	191622	12.606	256611
12.612	342301	12.613	326194	12.614	196141	12.613	256124
12.619	350398	12.62	320756	12.621	194090	12.62	267377
12.627	336359	12.627	338703	12.628	186885	12.628	252712
12.634	331012	12.634	344913	12.635	193422	12.635	250192
12.641	343780	12.642	336436	12.643	196558	12.642	239187
12.648	345002	12.649	340575	12.65	193779	12.649	237289
12.665	477016	12.666	461621	12.667	330807	12.666	317851
12.672	340422	12.673	352101	12.674	191208	12.673	227084
12.68	332723	12.68	361455	12.681	191246	12.68	238550
12.687	346677	12.687	372944	12.688	194652	12.688	230311
12.694	360923	12.694	375323	12.695	195925	12.695	227416
12.701	364635	12.702	367195	12.703	201926	12.702	236683
12.708	346614	12.709	384735	12.71	204880	12.709	231542
12.715	370300	12.716	370945	12.717	207981	12.716	233760
12.722	369175	12.723	381518	12.724	199729	12.723	226100
12.729	375004	12.73	381732	12.731	208266	12.73	241133
12.737	376421	12.737	378071	12.738	213930	12.738	228577
12.744	369850	12.744	370633	12.745	216456	12.745	227280
12.751	389187	12.752	368357	12.753	221982	12.752	239643
12.758	386770	12.759	351720	12.76	216439	12.759	244181
12.765	372727	12.766	351197	12.767	222817	12.766	240933
12.772	381325	12.773	374057	12.774	216578	12.773	244918
12.779	375793	12.78	345975	12.781	216439	12.78	253269
12.787	381051	12.787	345020	12.788	219587	12.788	255375
12.794	394603	12.794	357447	12.796	220723	12.795	266384
12.801	386615	12.802	338728	12.803	222314	12.802	256795
12.808	384776	12.809	340753	12.81	221793	12.809	264274
12.815	384754	12.816	343403	12.817	217637	12.816	255637
12.822	364706	12.823	346065	12.824	217743	12.823	256582
12.84	370592	12.84	325502	12.841	203262	12.84	252981
12.847	368806	12.847	334567	12.848	210931	12.848	259664
12.854	361189	12.854	343644	12.856	212061	12.855	259660
12.861	366670	12.862	337917	12.863	216936	12.862	254051
12.868	364346	12.869	349073	12.87	217709	12.869	250720
12.875	366969	12.876	333988	12.877	222759	12.876	243353
12.882	354847	12.883	332151	12.884	216398	12.883	249207
12.889	350472	12.89	339424	12.891	220009	12.89	249654
12.897	354184	12.897	332559	12.898	224828	12.898	246360
12.904	344193	12.905	336854	12.906	224842	12.905	257392
12.911	351475	12.912	350163	12.913	228260	12.912	248432
12.918	346274	12.919	331981	12.92	224323	12.919	260267
12.925	346906	12.926	354786	12.927	220284	12.926	260788
12.932	351863	12.933	346238	12.934	219960	12.933	256427
12.94	346316	12.94	337922	12.941	219630	12.94	264079
12.947	357072	12.947	325777	12.948	229698	12.948	269291
12.954	345025	12.955	330657	12.956	231863	12.955	274389
12.961	344138	12.962	350864	12.963	217712	12.962	264337
12.968	350164	12.969	340652	12.97	217111	12.969	252471
12.975	348062	12.976	347135	12.977	222009	12.976	276102
12.982	343472	12.983	339315	12.984	222750	12.983	263863
12.99	374059	12.99	332329	12.991	217055	12.99	268461
13.007	598594	13.007	435728	13.009	223778	13.008	263259
13.014	361376	13.015	329511	13.016	201363	13.015	246475
13.021	348412	13.022	322833	13.023	205936	13.022	248567
13.028	345072	13.029	320033	13.03	197605	13.029	251578
13.035	348699	13.036	329693	13.037	200127	13.036	248465
13.043	340218	13.043	334917	13.044	203334	13.044	247937
13.05	330458	13.05	311229	13.051	203273	13.051	260980
13.057	332494	13.057	319780	13.058	201123	13.058	251564
13.064	355116	13.065	335018	13.066	198663	13.065	259438
13.071	341475	13.072	328459	13.073	191892	13.072	255738
13.078	337967	13.079	322950	13.08	193625	13.079	253654
13.085	348173	13.086	319728	13.087	194000	13.086	249668
13.093	332370	13.093	309145	13.094	202012	13.094	256559
13.1	335569	13.1	320227	13.101	198011	13.101	241657
13.107	334564	13.107	343213	13.109	197118	13.108	254554
13.114	342754	13.115	338047	13.116	207677	13.115	245124
13.121	327654	13.122	347073	13.123	203787	13.122	248114
13.128	332993	13.129	333849	13.13	208548	13.129	248134
13.135	321921	13.136	323057	13.137	200211	13.136	235004
13.143	342536	13.143	326386	13.144	204368	13.144	250389
13.15	342372	13.15	339036	13.151	206490	13.151	236067
13.157	339631	13.157	325554	13.159	203406	13.158	237182
13.164	326575	13.165	330904	13.166	205300	13.165	232567
13.181	336351	13.182	331906	13.183	199402	13.182	231119
13.188	333097	13.189	340922	13.19	208156	13.189	230110
13.196	339967	13.196	341346	13.197	206364	13.196	239690
13.203	336938	13.203	337875	13.204	200453	13.204	242837
13.21	321253	13.21	334576	13.211	217773	13.211	255228
13.217	348792	13.217	349023	13.219	195373	13.218	249440
13.224	338017	13.225	343499	13.226	198708	13.225	241387
13.231	338461	13.232	340293	13.233	199918	13.232	245999
13.238	331303	13.239	341024	13.24	200323	13.239	247652
13.246	346333	13.246	323393	13.247	207257	13.246	243006
13.253	345073	13.253	325239	13.254	216607	13.254	249286
13.26	342346	13.26	329463	13.261	210513	13.261	234196
13.267	349753	13.267	322035	13.269	215786	13.268	231875
13.274	342093	13.274	335050	13.276	216917	13.275	243076
13.281	336728	13.282	339663	13.283	237630	13.282	248380
13.288	344405	13.289	340682	13.29	253325	13.289	244996
13.296	326289	13.296	338923	13.297	283616	13.296	244769
13.303	333421	13.303	338681	13.304	284616	13.304	246190
13.31	349482	13.31	351423	13.311	306794	13.311	246584
13.317	338926	13.317	334871	13.319	331553	13.318	261977
13.324	326126	13.325	349643	13.326	363922	13.325	259517
13.331	332833	13.332	345142	13.333	388360	13.332	279142
13.348	473730	13.349	559802	13.35	501484	13.349	306238
13.356	333335	13.356	341138	13.357	427682	13.356	305843
13.363	341246	13.363	349157	13.364	441483	13.364	339263
13.37	336665	13.37	351708	13.371	446884	13.371	360318
13.377	342336	13.377	341175	13.379	458250	13.378	369993
13.384	348906	13.384	346428	13.386	448508	13.385	400643
13.391	339442	13.392	357178	13.393	469965	13.392	416009
13.398	359009	13.399	340934	13.4	447804	13.399	452170
13.406	351298	13.406	346751	13.407	426633	13.406	479227
13.413	349394	13.413	343711	13.414	414946	13.414	503280
13.42	346887	13.42	340551	13.421	400989	13.421	505286
13.427	363752	13.427	360574	13.429	386168	13.428	514927
13.434	364965	13.434	352171	13.436	360548	13.435	528370
13.441	350886	13.442	354291	13.443	333379	13.442	545172
13.448	356868	13.449	340656	13.45	321395	13.449	539983
13.456	342828	13.456	343693	13.457	308609	13.456	533486
13.463	365741	13.463	353701	13.464	304784	13.464	525048
13.47	359891	13.47	344214	13.472	281246	13.471	509259
13.477	349350	13.478	351193	13.479	265754	13.478	485121
13.484	366253	13.485	369760	13.486	253262	13.485	462838
13.491	335595	13.492	339397	13.493	253796	13.492	445098
13.498	360122	13.499	344373	13.5	241941	13.499	434412
13.506	357839	13.506	363627	13.507	230275	13.506	410628
13.523	349845	13.523	347026	13.524	212139	13.524	365052
13.53	350685	13.53	349750	13.532	204205	13.531	338153
13.537	367751	13.538	356775	13.539	209692	13.538	333959
13.544	359548	13.545	341287	13.546	197561	13.545	324701
13.551	364215	13.552	347083	13.553	189588	13.552	303021
13.558	362502	13.559	330070	13.56	197021	13.559	295702
13.566	369898	13.566	329537	13.567	195536	13.566	297202
13.573	359105	13.573	335750	13.574	196074	13.574	281445
13.58	366619	13.58	348566	13.582	194737	13.581	276700
13.587	380555	13.588	342685	13.589	194752	13.588	269212
13.594	365901	13.595	338383	13.596	194146	13.595	256210
13.601	365900	13.602	333716	13.603	201276	13.602	261593
13.608	357252	13.609	341876	13.61	193154	13.609	259112
13.616	361135	13.616	335259	13.617	194302	13.616	253430
13.623	367132	13.623	346836	13.624	198048	13.624	255324
13.63	350062	13.63	352307	13.632	196257	13.631	248042
13.637	350662	13.637	347367	13.639	188441	13.638	247859
13.644	364635	13.645	344500	13.646	195541	13.645	253054
13.651	376608	13.652	339409	13.653	195274	13.652	256856
13.658	356595	13.659	337383	13.66	186148	13.659	243128
13.666	355428	13.666	343753	13.667	194125	13.666	239779
13.673	366599	13.673	344271	13.674	190603	13.674	249609
13.69	474028	13.69	609687	13.692	221013	13.691	236116
13.697	353826	13.698	353962	13.699	177642	13.698	219936
13.704	375033	13.705	341906	13.706	191683	13.705	243901
13.711	357640	13.712	355225	13.713	191136	13.712	237945
13.718	374758	13.719	362289	13.72	195045	13.719	249773
13.726	349316	13.726	329920	13.727	192144	13.726	239759
13.733	367470	13.733	349818	13.734	195001	13.734	238991
13.74	386310	13.74	336270	13.742	194892	13.741	249886
13.747	373788	13.748	357072	13.749	197484	13.748	243864
13.754	371442	13.755	339526	13.756	192436	13.755	250631
13.761	377089	13.762	336963	13.763	190911	13.762	247782
13.768	386585	13.769	341958	13.77	201425	13.769	249977
13.776	383634	13.776	345464	13.778	206624	13.776	250074
13.783	369969	13.783	354312	13.785	196636	13.784	237185
13.79	371994	13.79	351469	13.792	192439	13.791	250100
13.797	365678	13.797	349223	13.799	198973	13.798	254395
13.804	378535	13.805	352025	13.806	187945	13.805	251401
13.811	384180	13.812	356825	13.813	201450	13.812	239185
13.818	374122	13.819	328598	13.82	188251	13.819	235887
13.826	354789	13.826	359012	13.828	195016	13.826	246970
13.833	365257	13.833	348062	13.835	195771	13.834	246897
13.84	359705	13.84	348942	13.842	185026	13.841	227081
13.847	358967	13.847	347069	13.849	184832	13.848	249386
13.864	378720	13.865	358245	13.866	182805	13.865	226892
13.871	349828	13.872	344906	13.873	192166	13.872	247000
13.878	362508	13.879	336901	13.88	187865	13.879	241273
13.886	359989	13.886	348896	13.888	187926	13.886	243734
13.893	362238	13.893	354204	13.895	186715	13.894	246836
13.9	366222	13.9	351644	13.902	183372	13.901	246480
13.907	352234	13.907	347687	13.909	177128	13.908	239070
13.914	359902	13.915	352605	13.916	179952	13.915	239619
13.921	364148	13.922	348993	13.923	184504	13.922	239409
13.928	355349	13.929	340683	13.93	197438	13.929	233700
13.936	356363	13.936	336024	13.938	186626	13.936	236634
13.943	359063	13.943	332918	13.945	188300	13.944	242182
13.95	353433	13.95	342061	13.952	183631	13.951	237271
13.957	357387	13.957	348965	13.959	187628	13.958	241691
13.964	367727	13.965	349244	13.966	197922	13.965	250410
13.971	357199	13.972	334688	13.973	186928	13.972	241970
13.978	349788	13.979	332534	13.98	183081	13.979	235167
13.986	359543	13.986	339277	13.988	184388	13.987	244040
13.993	343665	13.993	349802	13.995	184916	13.994	250428
14	356158	14	338333	14.002	193026	14.001	248488
14.007	366431	14.007	336398	14.009	184897	14.008	245985
14.014	364586	14.015	338620	14.016	178872	14.015	241605
14.031	487922	14.032	527763	14.033	302974	14.032	400648
14.038	345709	14.039	338372	14.04	183462	14.04	246177
14.046	359966	14.046	351381	14.048	194979	14.047	250591
14.053	368705	14.053	339287	14.055	189359	14.054	256274
14.06	356950	14.061	374942	14.062	189900	14.061	247118
14.067	363129	14.068	348086	14.069	196853	14.068	260861
14.074	374111	14.075	342451	14.076	193495	14.075	248731
14.081	357611	14.082	351730	14.083	197342	14.082	256640
14.088	361343	14.089	340286	14.09	193421	14.09	262960
14.096	342013	14.096	338982	14.098	184280	14.097	254033
14.103	361561	14.103	347041	14.105	187222	14.104	251411
14.11	351444	14.111	343204	14.112	188682	14.111	260798
14.117	354024	14.118	348861	14.119	192276	14.118	241461
14.124	350420	14.125	348460	14.126	191098	14.125	254835
14.131	359103	14.132	342871	14.133	198677	14.132	239762
14.139	352020	14.139	343131	14.141	200282	14.139	247819
14.146	364474	14.146	342485	14.148	196889	14.147	238788
14.153	357048	14.153	343590	14.155	207182	14.154	247763
14.16	363372	14.161	347489	14.162	205369	14.161	242909
14.167	368296	14.168	361959	14.169	196660	14.168	239919
14.174	356090	14.175	345148	14.176	205610	14.175	248500
14.181	367640	14.182	338125	14.183	212066	14.182	244162
14.189	352707	14.189	354928	14.191	220260	14.189	243947
14.206	372919	14.206	326154	14.208	202891	14.207	246177
14.213	377884	14.213	343932	14.215	208566	14.214	258630
14.22	378538	14.221	344392	14.222	218875	14.221	256908
14.227	382324	14.228	353629	14.229	206182	14.228	256371
14.234	366367	14.235	356942	14.236	208074	14.235	255177
14.241	380316	14.242	351715	14.244	214820	14.242	263674
14.249	360941	14.249	345380	14.251	208418	14.25	261082
14.256	367961	14.256	368371	14.258	210197	14.257	274514
14.263	373724	14.263	364952	14.265	218279	14.264	268100
14.27	379099	14.271	350490	14.272	215714	14.271	273219
14.277	362922	14.278	368045	14.279	212617	14.278	266915
14.284	369924	14.285	357915	14.286	210987	14.285	263643
14.291	378856	14.292	355763	14.294	205571	14.292	274734
14.299	363544	14.299	342713	14.301	209801	14.299	275134
14.306	356121	14.306	352915	14.308	209662	14.307	278041
14.313	382290	14.313	351423	14.315	207091	14.314	270960
14.32	364205	14.321	349195	14.322	213247	14.321	280031
14.327	379866	14.328	356870	14.329	217547	14.328	278906
14.334	380121	14.335	353376	14.336	202859	14.335	278960
14.341	394104	14.342	355925	14.344	204819	14.342	276275
14.349	382257	14.349	336245	14.351	206443	14.349	292316
14.356	366681	14.356	351490	14.358	209963	14.357	275594
14.373	472109	14.373	460606	14.375	333374	14.374	328228
14.38	373120	14.381	340290	14.382	201573	14.381	261350
14.387	369768	14.388	358617	14.389	199949	14.388	265754
14.395	377539	14.395	359212	14.397	198367	14.395	259558
14.402	372417	14.402	352097	14.404	205000	14.402	276178
14.409	378004	14.409	366454	14.411	202601	14.41	270571
14.416	383518	14.416	358130	14.418	201033	14.417	261720
14.423	382582	14.423	339290	14.425	196800	14.424	266154
14.43	385163	14.431	354558	14.432	199882	14.431	273064
14.437	365850	14.438	355815	14.439	202596	14.438	266324
14.445	375794	14.445	368389	14.447	204652	14.445	270754
14.452	379607	14.452	372137	14.454	207599	14.452	267477
14.459	353233	14.459	368377	14.461	200032	14.46	261527
14.466	374391	14.466	379048	14.468	202412	14.467	260176
14.473	367599	14.473	371521	14.475	200268	14.474	278069
14.48	363429	14.481	361707	14.482	208615	14.481	266876
14.487	375873	14.488	375303	14.489	209773	14.488	270349
14.495	354246	14.495	382622	14.497	205981	14.495	269867
14.502	372098	14.502	373246	14.504	208806	14.502	267783
14.509	378457	14.509	387358	14.511	209021	14.509	262640
14.516	376443	14.516	396947	14.518	212790	14.517	257564
14.523	376044	14.523	388747	14.525	214326	14.524	263241
14.53	367038	14.531	408768	14.532	215417	14.531	259729
14.547	376077	14.548	373217	14.55	210630	14.548	253633
14.555	383059	14.555	370445	14.557	226112	14.555	270090
14.562	378179	14.562	374710	14.564	225260	14.562	279135
14.569	377104	14.569	379570	14.571	225165	14.57	272363
14.576	375601	14.576	395524	14.578	233135	14.577	288214
14.583	381207	14.583	372303	14.585	226136	14.584	281732
14.59	413219	14.591	384282	14.592	229545	14.591	275014
14.597	389700	14.598	398029	14.6	221619	14.598	258635
14.604	400338	14.605	387893	14.607	221436	14.605	287035
14.612	389459	14.612	394069	14.614	219033	14.612	281932
14.619	380081	14.619	375568	14.621	217473	14.62	279480
14.626	397520	14.626	404240	14.628	218113	14.627	294857
14.633	408216	14.633	376785	14.635	212215	14.634	280797
14.64	410254	14.641	386936	14.642	214553	14.641	288062
14.647	399323	14.648	378545	14.65	217602	14.648	294361
14.654	415225	14.655	389809	14.657	210158	14.655	292790
14.662	426959	14.662	373557	14.664	215827	14.662	282089
14.669	412569	14.669	384594	14.671	209743	14.669	279203
14.676	404185	14.677	364295	14.678	211094	14.677	270612
14.683	396221	14.684	360549	14.685	208351	14.684	279311
14.69	402916	14.691	348577	14.692	207244	14.691	271559
14.697	417352	14.698	362180	14.7	213161	14.698	278272
14.715	485518	14.715	478646	14.717	279006	14.715	273057
14.722	400373	14.722	358921	14.724	196491	14.722	287748
14.729	397044	14.729	376924	14.731	202085	14.73	280983
14.736	395531	14.737	356407	14.738	211766	14.737	281020
14.743	404434	14.744	379691	14.745	207940	14.744	276698
14.75	394589	14.751	372243	14.752	206173	14.751	272256
14.757	399307	14.758	377839	14.76	206587	14.758	282124
14.764	387488	14.765	365077	14.767	214987	14.765	280322
14.772	399873	14.772	374058	14.774	214189	14.772	281743
14.779	375695	14.779	354050	14.781	210086	14.78	276540
14.786	394784	14.786	364105	14.788	209656	14.787	266098
14.793	391005	14.794	359867	14.795	210491	14.794	275334
14.8	397396	14.801	345434	14.802	202808	14.801	287296
14.807	387288	14.808	360305	14.81	212853	14.808	285641
14.814	383443	14.815	359184	14.817	213820	14.815	278925
14.822	390962	14.822	367370	14.824	208380	14.822	282003
14.829	393986	14.829	374907	14.831	208932	14.829	271749
14.836	399670	14.837	358275	14.838	208893	14.837	273334
14.843	391290	14.844	373012	14.845	213857	14.844	272727
14.85	389887	14.851	369257	14.852	206880	14.851	276669
14.857	398586	14.858	353810	14.86	217736	14.858	267841
14.864	382163	14.865	365525	14.867	218435	14.865	270841
14.872	386753	14.872	355540	14.874	208248	14.872	276354
14.889	388492	14.889	366394	14.891	197012	14.89	266607
14.896	368133	14.896	345450	14.898	205712	14.897	275664
14.903	371310	14.904	378645	14.905	209835	14.904	267844
14.91	384023	14.911	365271	14.912	209168	14.911	277370
14.917	395634	14.918	363883	14.92	217881	14.918	275692
14.924	395359	14.925	368511	14.927	220676	14.925	269302
14.932	389489	14.932	356833	14.934	213764	14.933	278376
14.939	389824	14.939	353448	14.941	216262	14.94	281497
14.946	399738	14.946	365455	14.948	214040	14.947	276884
14.953	400099	14.954	362788	14.955	203037	14.954	276633
14.96	395021	14.961	350076	14.962	205902	14.961	272139
14.968	413183	14.968	358460	14.97	220407	14.968	275483
14.975	386552	14.975	365208	14.977	213665	14.975	270901
14.982	391779	14.982	359784	14.984	221885	14.983	274364
14.989	380078	14.989	371726	14.991	221275	14.99	274241
14.996	381568	14.996	368303	14.998	215456	14.997	265060
15.003	396867	15.004	381666	15.005	212467	15.004	277223
15.01	385965	15.011	370046	15.012	211330	15.011	280849
15.018	387884	15.018	379493	15.02	206993	15.018	280763
15.025	377730	15.025	370062	15.027	213708	15.025	280212
15.032	387425	15.032	385501	15.034	213012	15.033	282947
15.039	388377	15.039	368560	15.041	213541	15.04	272259
15.056	622260	15.056	461357	15.058	197033	15.057	347179
15.063	385894	15.064	358661	15.065	208688	15.064	268544
15.07	404069	15.071	374989	15.072	214123	15.071	274163
15.078	424563	15.078	376680	15.08	207941	15.078	272324
15.085	397092	15.085	367563	15.087	213876	15.085	271772
15.092	396147	15.092	379877	15.094	205770	15.093	279900
15.099	374126	15.099	383393	15.101	221955	15.1	267927
15.106	400565	15.106	393836	15.108	215456	15.107	277116
15.113	390820	15.114	370129	15.115	218901	15.114	279417
15.12	411940	15.121	374489	15.122	213477	15.121	275861
15.128	403500	15.128	370628	15.13	220926	15.128	280190
15.135	388046	15.135	393752	15.137	219482	15.135	285270
15.142	407775	15.142	392714	15.144	221055	15.143	277894
15.149	387879	15.149	384910	15.151	213575	15.15	274185
15.156	427833	15.156	377300	15.158	208064	15.157	273456
15.163	389692	15.164	384503	15.165	221180	15.164	278328
15.17	408200	15.171	385732	15.172	212148	15.171	280112
15.178	393396	15.178	387372	15.18	211007	15.178	278308
15.185	402738	15.185	401313	15.187	215519	15.185	279992
15.192	398274	15.192	398069	15.194	227610	15.193	281289
[truncated: 896 more rows]

## Sheet: fig4
schisandrin A	8.15227	M+Na	439.209	439.21	-0.9	417.2281、405.2035、402.2037、386.2091、371.1846、347.1500、332.1265、316.1319、301.1078	C24H32O6
283.054	3.884e2
283.095	8.721e3
283.134	2.195e3
283.162	3.225e2
283.187	1.844e2
283.219	6.256e1
283.25	7.628e1
283.29	9.700e1
283.328	4.700e1
283.345	2.300e1
283.389	1.900e1
283.424	3.100e1
283.518	2.400e1
283.547	2.400e1
283.648	2.400e1
283.692	1.800e1
283.781	7.233e1
283.793	2.230e1
283.848	6.700e1
283.946	2.313e1
283.962	2.002e1
284.012	1.800e1
284.04	1.074e2
284.059	5.448e2
284.075	9.967e2
284.104	6.469e3
284.141	5.225e2
284.151	3.403e2
284.169	9.625e1
284.191	1.323e2
284.213	3.744e1
284.229	5.453e1
284.273	6.308e1
284.285	5.537e1
284.311	4.320e1
284.331	1.344e2
284.344	1.059e2
284.373	4.440e1
284.393	2.565e1
284.448	1.230e2
284.515	2.600e1
284.593	1.800e1
284.769	4.200e1
284.832	2.535e1
284.845	2.292e1
284.877	1.800e1
284.925	1.800e1
284.983	3.200e1
285.015	1.453e2
285.068	4.284e3
285.113	1.455e5
285.164	3.835e3
285.187	1.485e3
285.213	1.221e3
285.251	2.654e2
285.266	3.935e2
285.295	6.753e2
285.337	3.619e2
285.362	4.668e1
285.376	6.639e1
285.401	9.091e1
285.435	9.441e1
285.453	5.722e1
285.471	4.159e1
285.487	3.919e1
285.512	2.217e1
285.536	5.069e1
285.568	8.313e1
285.598	6.657e1
285.622	9.779e1
285.68	9.188e1
285.693	4.335e1
285.719	4.200e1
285.745	1.900e1
285.783	1.420e1
285.796	2.766e1
285.812	4.504e1
285.879	2.000e1
285.945	2.900e1
285.968	3.451e1
285.981	3.249e1
285.996	2.900e1
286.024	3.600e1
286.076	6.510e3
286.117	5.525e4
286.172	1.018e3
286.205	4.024e2
286.237	5.603e2
286.262	1.059e2
286.282	2.069e2
286.3	9.251e1
286.316	8.576e1
286.344	4.760e1
286.364	9.108e1
286.389	5.600e1
286.422	2.600e1
286.455	2.300e1
286.492	2.163e1
286.512	4.437e1
286.55	4.395e1
286.574	2.387e1
286.586	4.646e1
286.605	2.616e1
286.628	3.590e1
286.652	8.521e1
286.75	2.500e1
286.772	2.100e1
286.801	2.100e1
286.844	2.900e1
286.956	5.200e1
286.981	6.419e1
287.006	7.150e1
287.029	3.312e1
287.09	4.641e3
287.124	1.552e4
287.186	3.148e2
287.209	1.189e2
287.222	1.291e2
287.252	5.219e1
287.268	8.945e1
287.282	8.648e1
287.303	1.179e1
287.334	1.343e2
287.347	5.777e1
287.379	4.100e1
287.418	1.742e1
287.429	3.332e1
287.537	2.600e1
287.586	1.386e1
287.611	1.596e2
287.63	1.160e2
287.658	3.500e1
287.69	1.950e1
287.703	2.422e1
287.732	2.400e1
287.788	2.200e1
287.83	2.000e1
287.894	1.800e1
287.95	1.800e1
288.004	7.500e1
288.096	2.380e3
288.131	3.244e3
288.185	1.185e2
288.205	1.982e2
288.258	3.900e1
288.287	2.000e1
288.4	1.995e1
288.417	2.891e1
288.465	1.857e1
288.485	9.006e1
288.601	3.700e1
288.63	2.000e1
288.71	1.800e1
288.788	1.800e1
288.826	4.043e1
288.837	2.397e1
288.884	1.398e1
288.895	2.986e1
288.919	5.190e1
288.947	1.800e1
288.994	2.100e1
289.06	7.611e1
289.107	7.436e3
289.146	1.135e3
289.178	1.211e2
289.199	5.022e1
289.215	9.153e1
289.231	8.071e1
289.261	1.410e1
289.278	4.246e1
289.302	1.908e1
289.346	3.400e1
289.409	3.700e1
289.534	2.605e1
289.55	4.495e1
289.605	1.708e1
289.621	3.045e1
289.638	1.620e1
289.738	2.700e1
289.794	1.800e1
289.854	2.200e1
290.019	2.600e1
290.099	9.162e2
290.113	8.872e2
290.136	6.572e2
290.168	4.810e1
290.184	3.247e1
290.224	4.600e1
290.283	3.800e1
290.306	4.526e1
290.324	4.174e1
290.383	2.500e1
290.526	1.800e1
290.576	2.500e1
290.596	4.169e1
290.617	3.946e1
290.68	2.300e1
290.717	3.300e1
290.822	1.900e1
290.9	2.600e1
290.933	2.200e1
291.001	3.073e1
291.02	4.685e1
291.059	7.866e1
291.092	5.616e2
291.114	1.138e3
291.14	3.867e2
291.157	1.536e2
291.187	6.514e1
291.218	2.881e1
291.231	1.902e1
291.247	1.468e1
291.262	2.232e1
291.303	3.800e1
291.345	1.800e1
291.391	4.600e1
291.418	1.900e1
291.681	2.200e1
291.737	2.200e1
291.85	2.100e1
291.902	2.200e1
292.013	4.300e1
292.08	1.225e2
292.11	1.235e3
292.134	3.560e2
292.155	9.361e1
292.171	4.981e1
292.212	3.000e1
292.247	3.298e1
292.268	1.001e2
292.339	2.000e1
292.417	1.800e1
292.439	2.000e1
292.657	1.626e1
292.669	2.563e1
292.755	1.800e1
292.866	2.303e1
292.879	1.999e1
292.934	1.800e1
292.958	2.000e1
293.018	2.400e1
293.066	2.502e2
293.088	1.932e2
293.115	1.187e3
293.142	3.191e2
293.156	2.951e2
293.171	1.426e2
293.194	6.960e1
293.21	6.304e1
293.274	3.300e1
293.311	1.800e1
293.336	5.300e1
293.358	2.004e1
293.375	1.800e1
293.947	1.800e1
293.965	2.900e1
294.043	6.500e1
294.077	1.689e2
294.091	1.563e2
294.122	1.331e3
294.152	2.759e2
294.164	2.543e2
294.195	7.442e1
294.22	2.092e1
294.231	1.906e1
294.256	2.700e1
294.285	2.300e1
294.322	2.400e1
294.354	2.400e1
294.488	2.100e1
294.584	3.900e1
294.613	6.239e1
294.63	6.209e1
294.705	5.375e1
294.743	2.600e1
294.816	1.800e1
294.947	1.800e1
294.976	2.400e1
295.02	4.500e1
295.043	2.112e1
295.055	7.929e1
295.079	3.927e2
295.132	6.146e3
295.19	2.682e2
295.233	9.647e1
295.255	3.423e1
295.281	1.670e1
295.317	2.000e1
295.356	1.800e1
295.387	2.200e1
295.408	7.300e1
295.63	3.472e2
295.74	1.900e1
295.827	2.200e1
296	2.000e1
296.033	1.900e1
296.05	1.525e1
296.062	2.721e1
296.098	1.043e3
296.14	5.217e3
296.186	1.861e2
296.213	1.432e2
296.236	3.953e1
296.251	8.926e1
296.297	5.481e1
296.332	9.500e1
296.367	2.400e1
296.416	4.556e1
296.431	2.260e1
296.51	2.000e1
296.544	2.505e1
296.559	2.182e1
296.627	2.600e1
296.744	3.700e1
296.767	2.000e1
296.792	4.000e1
296.844	3.300e1
296.895	2.400e1
296.935	2.500e1
296.974	4.295e1
296.997	3.314e1
297.019	5.078e1
297.042	1.900e1
297.075	2.851e2
297.111	2.519e3
297.13	1.459e3
297.152	2.457e3
297.185	1.995e2
297.214	1.429e2
297.251	1.376e2
297.275	2.300e1
297.347	4.000e1
297.387	5.900e1
297.414	2.000e1
297.454	2.500e1
297.567	4.000e1
297.611	3.700e1
297.646	2.000e1
297.703	3.200e1
297.718	2.800e1
297.75	2.900e1
297.995	1.800e1
298.018	4.100e1
298.039	4.950e1
298.081	1.003e3
298.119	8.641e3
298.162	5.084e2
298.192	1.005e2
298.207	2.556e1
298.223	1.900e1
298.239	5.355e1
298.252	6.377e1
298.268	3.164e1
298.301	4.200e1
298.327	5.625e1
298.344	3.349e1
298.381	2.000e1
298.43	5.200e1
298.489	2.000e1
298.511	3.798e1
298.571	1.800e1
298.607	1.935e1
298.63	2.300e1
298.828	3.800e1
298.924	2.500e1
298.963	1.623e1
298.978	2.177e1
299.042	6.504e1
299.089	7.436e3
299.129	1.008e4
299.175	7.435e2
299.206	2.523e2
299.233	1.473e2
299.248	1.032e2
299.292	1.065e2
299.324	3.730e1
299.35	6.219e1
299.392	2.100e1
299.415	4.100e1
299.43	4.900e1
299.46	1.800e1
299.535	5.700e1
299.596	1.917e1
299.611	3.726e1
299.629	5.189e1
299.665	2.800e1
299.762	5.700e1
299.798	1.800e1
299.871	4.400e1
299.942	1.800e1
299.982	6.186e1
300.009	2.039e1
300.037	4.138e1
300.099	1.185e4
300.122	3.860e3
300.142	4.930e3
300.19	3.220e2
300.212	3.479e2
300.23	1.669e2
300.266	3.640e1
300.291	2.874e2
300.315	3.189e1
300.329	2.574e1
300.347	6.880e1
300.367	1.777e1
300.386	4.900e1
300.412	5.300e1
300.484	7.700e1
300.517	1.800e1
300.551	1.399e2
300.602	3.000e1
300.685	1.900e1
300.782	7.900e1
300.854	2.000e1
300.882	1.900e1
300.897	2.400e1
300.957	5.630e1
300.972	1.648e1
300.996	7.600e1
301.028	1.117e2
301.056	5.975e2
301.108	2.468e5
301.167	7.706e3
301.201	2.124e3
301.232	7.149e2
301.258	8.102e2
301.295	5.782e2
301.331	4.203e2
301.357	3.672e2
301.382	8.082e1
301.399	1.808e2
301.427	1.057e2
301.449	2.829e1
301.48	9.395e1
301.502	8.389e1
301.534	3.819e1
301.585	5.800e1
301.626	8.000e1
301.657	1.210e2
301.688	2.200e1
301.727	2.000e1
301.763	2.141e1
301.776	3.214e1
301.797	3.845e1
301.822	2.500e1
301.854	1.800e1
301.885	2.000e1
301.913	4.594e1
301.951	1.712e2
301.974	5.478e1
301.989	7.252e1
302.02	1.098e2
302.033	1.137e2
302.052	2.155e2
302.112	5.788e4
302.176	1.424e3
302.217	4.206e2
302.242	1.660e2
302.262	2.863e2
302.274	2.725e2
302.299	7.336e1
302.315	1.594e2
302.331	2.230e2
302.362	1.133e2
302.374	5.188e1
302.397	8.300e1
302.45	4.800e1
302.488	4.700e1
302.527	2.255e1
302.544	7.280e1
302.576	7.585e1
302.595	7.066e1
302.615	1.859e2
302.665	8.400e1
302.727	5.100e1
302.766	2.000e1
302.801	3.600e1
302.829	1.800e1
302.863	1.602e1
302.88	2.198e1
302.904	3.800e1
302.935	1.800e1
302.973	1.800e1
302.99	1.900e1
303.009	3.700e1
303.029	3.700e1
303.059	7.926e1
303.118	1.240e4
303.16	3.208e2
303.188	4.315e2
303.236	6.941e1
303.248	3.570e1
303.264	2.279e1
303.289	4.600e1
303.379	3.633e1
303.392	3.467e1
303.411	1.800e1
303.431	1.900e1
303.463	5.900e1
303.568	3.600e1
303.676	4.695e1
303.689	1.454e1
303.858	6.348e1
303.883	3.861e1
303.926	2.100e1
303.977	1.800e1
304.004	1.800e1
304.03	8.700e1
304.064	2.326e1
304.086	1.175e2
304.128	6.488e3
304.191	1.443e2
304.222	5.339e1
304.245	1.978e1
304.285	1.203e2
304.356	2.200e1
304.38	1.800e1
304.407	5.900e1
304.497	2.100e1
304.561	2.000e1
304.588	2.900e1
304.649	2.286e1
304.67	1.902e1
304.725	1.900e1
304.764	6.100e1
304.79	2.200e1
304.81	1.481e1
304.823	3.252e1
304.903	2.000e1
304.977	2.200e1
305.041	3.996e1
305.059	2.404e1
305.103	1.879e3
305.137	1.251e3
305.162	3.115e2
305.186	1.500e2
305.205	1.076e2
305.256	4.000e1
305.297	1.985e1
305.313	8.883e1
305.327	2.724e1
305.377	2.400e1
305.507	2.000e1
305.577	1.800e1
305.621	3.400e1
305.657	2.800e1
305.669	3.600e1
305.69	8.769e1
305.708	2.164e1
305.816	1.900e1
305.9	1.900e1
305.972	2.200e1
306.037	2.300e1
306.085	1.429e2
306.114	6.512e2
306.132	4.949e2
306.142	2.649e2
306.213	2.253e1
306.228	1.864e1
306.246	2.000e1
306.276	1.812e1
306.287	2.638e1
306.315	2.800e1
306.341	3.600e1
306.417	4.000e1
306.473	3.500e1
306.577	4.500e1
306.791	1.800e1
306.84	2.153e1
306.859	6.864e1
306.885	1.900e1
306.956	2.100e1
306.977	2.100e1
307.065	6.229e1
307.087	3.112e2
307.133	3.842e3
307.2	2.200e1
307.248	4.200e1
307.29	6.400e1
307.337	1.900e1
307.38	4.400e1
307.449	2.100e1
307.479	2.170e1
307.497	1.968e1
307.52	2.100e1
307.622	1.800e1
307.65	4.200e1
307.75	2.000e1
307.785	5.700e1
307.825	1.800e1
307.91	4.200e1
307.963	2.200e1
307.98	2.200e1
307.998	2.800e1
308.046	4.600e1
308.064	2.164e1
308.086	1.084e2
308.104	5.230e2
308.138	3.958e3
308.183	7.678e1
308.215	6.700e1
308.245	2.000e1
308.289	1.140e2
308.391	5.900e1
308.449	4.500e1
308.527	3.400e1
308.572	1.800e1
308.608	1.800e1
308.696	2.000e1
308.748	1.800e1
308.815	2.000e1
308.973	2.000e1
309.049	8.100e1
309.074	5.720e1
309.113	2.710e3
309.151	3.063e3
309.193	1.038e2
309.215	1.046e2
309.236	1.042e2
309.26	1.900e1
309.297	1.800e1
309.325	2.200e1
309.36	3.200e1
309.389	1.800e1
309.5	1.800e1
309.544	2.100e1
309.646	2.859e2
309.687	5.208e1
309.7	1.772e1
309.752	3.500e1
309.844	2.300e1
309.87	2.064e1
309.887	3.482e1
309.93	6.381e1
309.944	6.520e1
309.986	1.465e2
310.01	8.068e1
310.034	1.967e2
310.058	5.489e1
310.089	2.644e2
310.104	5.358e2
310.122	9.155e2
310.16	1.725e3
310.226	4.500e1
310.261	8.797e1
310.273	6.226e1
310.29	7.077e1
310.411	3.800e1
310.449	1.800e1
310.48	1.800e1
310.555	3.900e1
310.639	1.162e2
310.667	1.062e2
310.723	4.400e1
310.776	1.800e1
310.976	1.633e1
310.993	2.167e1
311.026	1.800e1
311.045	1.414e1
311.059	3.714e1
311.086	3.513e2
311.117	9.662e2
311.163	9.090e3
311.229	1.038e2
311.244	3.318e2
311.266	3.496e1
311.29	2.904e1
311.315	6.156e1
311.36	3.955e1
311.382	1.963e1
311.442	6.000e1
311.48	2.000e1
311.499	2.301e1
311.513	2.075e1
311.541	1.930e1
311.563	7.270e1
311.628	9.225e1
311.665	9.800e1
311.696	1.800e1
311.76	2.100e1
311.853	1.900e1
311.871	4.357e1
311.894	4.219e1
311.997	4.100e1
312.02	6.600e1
312.062	8.209e1
312.104	1.510e3
312.136	7.623e3
312.179	1.470e3
312.214	9.300e1
312.23	1.549e2
312.264	1.914e2
312.289	8.568e1
312.319	1.089e2
312.36	1.900e1
312.382	3.400e1
312.406	2.500e1
312.446	3.000e1
312.5	2.000e1
312.565	4.025e1
312.589	2.306e1
312.634	2.000e1
312.69	3.200e1
312.718	1.579e1
312.735	2.221e1
312.789	2.008e1
312.809	4.323e1
312.827	2.817e1
312.837	1.964e1
312.882	4.300e1
312.948	4.302e1
312.97	3.100e1
312.996	3.700e1
313.037	5.876e1
313.108	1.111e4
313.149	4.273e3
313.184	6.338e2
313.231	7.003e1
313.257	2.003e2
313.291	1.176e2
313.309	5.798e1
313.36	1.140e2
313.391	1.395e2
313.411	1.255e1
313.438	4.008e1
313.459	4.593e1
313.488	2.000e1
313.555	5.876e1
313.588	2.077e1
313.636	1.900e1
313.674	2.700e1
313.718	2.200e1
313.736	3.722e1
313.805	2.000e1
313.853	3.308e1
313.87	4.792e1
313.97	1.800e1
313.991	2.425e1
314.007	2.741e1
314.043	4.331e1
314.06	3.294e1
314.113	7.595e3
314.132	3.884e3
314.158	1.456e3
314.205	1.835e2
314.225	1.444e2
314.264	4.090e1
314.285	2.398e1
314.324	1.502e2
314.366	3.600e1
314.413	2.600e1
314.454	1.800e1
314.494	2.297e1
314.51	1.995e1
314.533	3.566e1
314.556	4.710e1
314.592	1.334e2
314.611	4.600e1
314.639	2.018e1
314.666	6.267e1
314.688	3.333e1
314.721	2.700e1
314.733	2.223e1
314.753	2.000e1
314.882	4.000e1
314.971	4.100e1
315.023	1.060e2
315.068	3.291e2
315.124	7.751e4
315.177	9.031e2
315.201	1.007e3
315.222	3.210e2
315.248	6.208e2
315.279	1.353e2
315.299	8.231e1
315.318	1.582e2
315.341	2.506e2
315.361	4.715e1
315.387	6.214e1
315.401	4.630e1
315.416	6.442e1
315.434	4.445e1
315.461	9.700e1
315.507	1.177e2
315.523	1.993e2
315.558	7.900e1
315.587	2.200e1
315.605	4.600e1
315.665	2.716e1
315.678	5.400e1
315.707	5.025e1
315.75	6.400e1
315.775	3.020e1
315.786	8.220e1
315.816	4.445e1
315.851	5.600e1
315.884	1.053e2
315.914	6.261e1
315.966	8.174e1
315.992	3.866e1
316.019	2.436e2
316.035	9.760e1
316.06	3.318e2
316.079	7.948e2
316.132	1.035e6
316.193	1.326e4
316.219	1.778e4
316.287	7.209e3
316.325	2.055e3
316.375	3.509e3
316.409	3.378e2
316.43	4.829e2
316.447	1.916e2
316.464	1.234e2
316.487	2.916e2
316.518	3.159e2
316.553	3.177e2
316.587	8.517e1
316.621	7.624e2
316.652	6.445e1
316.675	1.395e2
316.69	5.753e1
316.709	3.483e1
316.743	2.300e1
316.759	1.900e1
316.778	2.000e1
316.814	4.600e1
316.854	3.811e1
316.866	2.430e1
316.899	5.600e1
316.976	9.674e1
317.002	1.076e2
317.033	9.753e1
317.091	6.932e3
317.133	2.436e5
317.189	5.862e3
317.239	9.856e2
317.256	9.745e2
317.285	8.785e2
317.302	3.448e2
317.319	3.558e2
317.335	3.153e2
317.364	2.349e2
317.383	3.576e2
317.407	3.275e2
317.444	9.735e1
317.481	1.221e2
317.512	1.155e2
317.529	6.797e1
317.547	8.072e1
317.578	1.176e2
317.621	1.310e2
317.649	6.589e1
317.67	4.271e1
317.684	7.396e1
317.705	4.016e1
317.743	2.616e2
317.769	3.988e1
317.819	8.040e1
317.838	8.555e1
317.864	6.228e1
317.885	1.353e1
317.923	5.400e1
317.956	2.436e1
317.987	3.787e1
318.011	1.690e1
318.027	7.915e1
318.041	2.629e1
318.094	2.492e3
318.135	3.899e4
318.209	8.600e2
318.235	2.809e2
318.267	2.954e2
318.303	2.845e2
318.349	1.300e2
318.368	6.652e1
318.385	1.092e2
318.417	1.066e2
318.447	6.100e1
318.487	2.468e1
318.5	5.256e1
318.516	2.147e1
318.545	2.800e1
318.567	8.800e1
318.593	3.871e1
318.616	4.989e1
318.634	6.127e1
318.66	2.000e1
318.694	1.000e2
318.717	1.230e2
318.751	4.000e1
318.79	4.500e1
318.815	3.900e1
318.837	2.528e1
318.855	4.349e1
318.884	1.405e1
318.902	4.791e1
318.934	3.900e1
318.973	7.214e1
318.991	2.186e1
319.03	2.300e1
319.054	5.789e1
319.1	1.415e3
319.122	3.786e3
319.146	3.627e3
319.2	8.208e1
319.223	1.678e2
319.242	1.043e2
319.265	6.414e1
319.279	2.828e1
319.312	2.600e1
319.343	6.503e1
319.405	5.700e1
319.5	1.365e1
319.516	3.335e1
319.555	3.800e1
319.585	3.100e1
319.634	1.800e1
319.688	4.000e1
319.714	5.100e1
319.768	2.969e1
319.786	4.535e1
319.858	2.100e1
319.914	1.466e1
319.929	3.770e1
320.001	2.100e1
320.033	2.000e1
320.126	1.227e4
320.177	2.287e2
320.195	2.144e2
320.214	2.622e2
320.24	9.977e1
320.271	5.971e1
320.287	5.134e1
320.307	1.332e2
320.333	1.920e1
320.387	7.659e1
320.41	7.136e1
320.445	7.032e1
320.469	7.874e1
320.516	1.800e1
320.562	4.099e1
320.584	1.465e1
320.608	2.100e1
320.645	4.100e1
320.689	4.800e1
320.71	2.100e1
320.749	1.800e1
320.803	2.000e1
320.819	2.400e1
320.937	4.800e1
320.96	2.000e1
321.002	3.700e1
321.035	2.600e1
321.078	4.311e1
321.106	4.056e2
321.13	1.855e3
321.151	1.025e3
321.207	1.280e2
321.247	1.317e2
321.266	2.162e1
321.287	5.531e1
321.322	9.500e1
321.4	1.800e1
321.469	1.900e1
321.589	3.800e1
321.627	1.800e1
321.716	1.800e1
321.752	2.100e1
321.825	2.300e1
321.978	1.552e1
321.995	4.613e1
322.043	1.536e2
322.077	5.012e1
322.096	1.298e2
322.123	4.769e2
322.154	1.593e3
322.208	9.937e1
322.236	2.000e1
322.316	3.160e1
322.328	2.740e1
322.366	9.200e1
322.4	2.100e1
322.439	2.000e1
322.565	3.800e1
322.627	2.500e1
322.644	4.800e1
322.675	6.400e1
322.714	1.900e1
322.88	1.551e1
322.895	2.049e1
322.967	1.800e1
322.996	3.200e1
323.012	2.645e1
323.027	2.414e1
323.062	3.124e1
323.073	1.367e1
323.13	7.443e3
323.167	1.550e3
323.208	1.354e2
323.222	2.409e2
323.246	1.004e2
323.265	7.201e1
323.286	5.978e1
323.318	5.200e1
323.347	3.900e1
323.404	2.200e1
323.569	1.900e1
323.649	3.422e1
323.67	8.978e1
323.757	2.200e1
323.777	2.200e1
323.807	1.800e1
323.883	1.260e2
323.93	3.000e1
324.017	1.456e1
324.035	2.744e1
324.064	2.000e1
324.079	2.000e1
324.135	5.983e3
324.176	2.235e3
324.219	1.291e2
324.236	7.051e1
324.273	1.340e2
324.303	2.000e1
324.337	4.300e1
324.413	2.000e1
324.48	4.800e1
324.54	2.500e1
324.585	1.800e1
324.607	4.364e1
324.64	1.698e1
324.666	1.128e2
324.685	2.112e1
324.704	2.000e1
324.789	1.800e1
324.831	4.100e1
324.887	1.800e1
324.954	1.800e1
325.005	3.900e1
325.023	3.114e1
325.053	3.997e1
325.07	7.011e1
325.098	4.782e2
325.117	8.705e2
325.143	3.195e3
325.18	9.008e2
325.199	2.765e2
325.243	8.874e1
325.309	8.500e1
325.339	1.900e1
325.393	4.000e1
325.454	2.400e1
325.493	1.800e1
325.572	2.100e1
325.679	3.177e1
325.702	3.475e1
325.717	2.204e1
325.794	2.400e1
325.893	2.200e1
325.944	2.200e1
326	7.300e1
326.026	6.914e1
326.037	4.626e1
326.055	5.811e1
326.072	4.576e1
326.104	4.536e2
326.12	5.823e2
326.148	2.850e3
326.222	5.498e1
326.252	5.098e1
326.266	7.602e1
326.324	2.194e1
326.336	6.972e1
326.354	2.945e1
326.379	6.264e1
326.406	2.800e1
326.463	4.086e1
326.48	1.992e1
326.551	1.900e1
326.642	2.000e1
326.673	2.000e1
326.722	2.000e1
326.745	2.000e1
326.804	5.100e1
326.839	3.700e1
326.911	2.000e1
327.003	1.647e1
327.024	8.753e1
327.08	9.441e1
327.117	2.387e3
327.158	1.102e4
327.222	1.340e2
327.239	2.756e2
327.276	8.346e1
327.31	1.221e2
327.341	2.404e1
327.378	7.386e1
327.496	5.400e1
327.563	3.800e1
327.6	4.000e1
327.673	1.919e1
327.696	2.000e1
327.811	2.000e1
327.885	7.700e1
327.952	2.000e1
327.999	2.972e1
328.032	6.532e1
328.061	8.429e1
328.127	4.104e3
328.151	3.104e3
328.176	1.318e3
328.204	3.227e2
328.228	1.337e2
328.252	1.206e2
328.27	4.139e1
328.295	2.100e1
328.315	6.100e1
328.368	4.400e1
328.439	3.959e1
328.456	2.053e1
328.491	4.100e1
328.678	3.800e1
328.758	4.000e1
328.929	1.900e1
328.964	1.938e1
329.001	1.177e2
329.024	2.572e1
329.04	1.416e1
329.138	1.766e4
329.186	7.779e2
329.235	2.155e2
329.259	3.126e2
329.305	1.310e2
329.329	4.500e1
329.369	1.029e2
329.396	2.796e1
329.429	2.100e1
329.611	6.620e1
329.636	4.764e1
329.663	3.782e2
329.684	9.293e1
329.697	9.063e1
329.766	3.700e1
329.792	3.300e1
329.873	2.800e1
329.905	1.436e1
329.92	2.942e1
329.978	2.400e1
330.006	8.663e1
330.033	4.537e1
330.055	4.399e1
330.094	5.653e2
330.145	1.695e4
330.223	4.576e2
330.243	1.680e2
330.265	9.400e1
330.305	5.308e1
330.315	2.403e1
330.339	4.547e1
330.357	8.685e1
330.385	6.176e1
330.454	1.904e1
330.475	2.553e1
330.647	2.200e1
330.669	3.451e1
330.68	1.343e1
330.702	2.000e1
330.722	2.000e1
330.781	2.400e1
330.842	3.146e1
330.855	2.154e1
331.014	3.900e1
331.057	1.925e1
331.12	1.781e4
331.157	4.542e3
331.202	2.577e2
331.214	1.880e2
331.237	7.392e1
331.258	1.394e2
331.279	5.591e1
331.3	4.577e1
331.332	1.120e2
331.375	2.858e1
331.394	7.442e1
331.427	4.300e1
331.494	1.800e1
331.518	5.400e1
331.555	1.900e1
331.575	5.200e1
331.675	2.800e1
331.72	2.700e1
331.786	2.000e1
331.873	2.000e1
331.957	2.001e1
331.977	3.892e1
331.996	2.296e1
332.042	6.200e1
332.066	1.667e1
332.127	6.727e4
332.184	9.069e2
332.21	6.387e2
332.232	3.544e2
332.247	2.815e2
332.264	2.485e2
332.285	1.863e2
332.319	6.871e1
332.35	1.512e2
332.377	7.195e1
332.402	1.448e2
332.432	5.723e1
332.465	8.400e1
332.555	2.800e1
332.601	2.200e1
332.637	2.800e1
332.667	1.800e1
332.775	1.776e1
332.797	7.602e1
332.913	2.000e1
332.993	4.500e1
333.028	2.800e1
333.069	2.614e1
333.13	1.455e4
333.173	3.504e2
333.205	2.067e2
333.248	2.180e2
333.272	6.720e1
333.293	8.762e1
333.308	4.469e1
333.345	5.841e1
333.372	5.492e1
333.403	3.600e1
333.471	2.000e1
333.499	7.000e1
333.546	2.200e1
333.617	2.388e1
333.639	2.601e1
333.801	1.800e1
333.837	2.000e1
333.885	5.400e1
333.962	1.800e1
334.003	1.947e1
334.014	2.511e1
334.05	5.000e1
334.08	4.230e1
334.139	1.097e4
334.221	1.591e2
334.262	9.300e1
334.313	9.239e1
334.336	2.388e1
334.35	1.892e1
334.38	4.057e1
334.399	1.843e1
334.422	2.563e1
334.438	1.845e1
334.487	1.900e1
334.535	2.100e1
334.58	6.500e1
334.613	1.800e1
334.641	9.060e1
334.653	2.497e1
334.772	1.800e1
334.854	1.900e1
334.953	3.900e1
335.018	2.000e1
335.057	4.240e1
335.086	3.525e1
335.148	1.955e4
335.2	3.069e2
335.218	1.476e2
335.237	8.698e1
335.267	1.656e2
335.294	6.205e1
335.316	2.357e1
335.335	5.911e1
335.356	6.389e1
335.392	1.800e1
335.427	4.100e1
335.462	2.300e1
335.549	1.800e1
335.613	2.321e1
335.631	1.968e1
335.879	2.300e1
335.947	4.100e1
335.989	2.000e1
336.021	2.000e1
336.062	5.435e1
336.084	2.143e1
336.11	1.037e2
336.14	1.413e3
336.159	2.204e3
336.207	1.218e2
336.25	4.200e1
336.28	1.800e1
336.423	3.105e1
336.437	3.395e1
336.527	3.000e1
336.692	1.800e1
336.718	2.079e1
336.741	2.000e1
336.774	2.100e1
336.87	2.500e1
336.926	2.100e1
336.998	2.500e1
337.038	1.900e1
337.083	4.090e1
337.134	1.025e3
337.147	1.720e3
337.175	6.399e3
337.224	1.208e2
337.245	3.004e1
337.268	7.762e1
337.31	7.274e1
337.339	4.698e1
337.372	9.344e1
337.563	3.000e1
337.674	2.704e3
337.734	2.294e1
337.753	2.300e1
337.793	4.877e1
337.807	3.123e1
337.848	2.300e1
337.947	1.800e1
338	2.107e1
338.022	1.372e2
338.055	2.239e1
338.087	7.750e1
338.135	7.166e2
338.153	2.035e3
338.168	9.157e2
338.19	3.756e2
338.209	8.636e1
338.233	4.484e1
338.252	6.413e1
338.276	7.736e1
338.298	4.200e1
338.337	2.000e1
338.404	1.800e1
338.482	3.300e1
338.612	3.400e1
338.638	3.258e1
338.655	9.204e1
338.677	1.312e2
338.692	8.142e1
338.716	2.000e1
338.82	2.482e1
338.839	2.378e1
338.905	4.100e1
338.931	1.900e1
339.008	8.400e1
339.029	2.200e1
339.053	5.822e1
339.071	1.110e2
339.093	1.357e2
339.16	2.075e4
339.208	3.457e2
339.237	2.713e2
339.257	2.166e2
339.281	9.916e1
339.303	9.493e1
339.334	4.030e1
339.356	3.813e1
339.384	5.107e1
339.399	7.961e1
339.431	3.600e1
339.455	3.549e1
339.474	5.021e1
339.535	2.500e1
339.577	1.800e1
339.646	8.000e1
339.676	5.100e1
339.742	4.600e1
339.865	2.300e1
339.982	8.400e1
340.021	7.100e1
340.059	6.343e1
340.075	3.468e1
340.089	3.715e1
340.126	1.673e3
340.165	1.299e4
340.219	2.024e2
340.236	1.433e2
340.257	6.504e1
340.281	3.248e1
340.3	1.293e2
340.315	9.181e1
340.344	8.197e1
340.372	2.170e1
340.392	4.108e1
340.402	1.571e1
340.434	1.800e1
340.474	1.800e1
340.493	2.200e1
340.584	3.100e1
340.702	2.200e1
340.807	3.600e1
340.88	1.900e1
341.003	3.010e1
341.031	1.675e1
341.049	3.900e1
341.077	6.081e1
341.135	5.227e3
341.179	2.019e3
341.226	6.941e1
341.243	1.354e2
341.263	2.524e2
341.305	5.629e1
341.369	1.310e2
341.404	3.229e1
341.419	5.070e1
341.46	3.400e1
341.608	4.100e1
341.637	2.200e1
341.702	3.000e1
341.787	2.000e1
341.921	3.800e1
341.946	1.800e1
342.035	3.600e1
342.063	1.800e1
342.146	4.505e3
342.177	1.786e3
342.196	1.195e3
342.241	9.806e1
342.271	1.599e2
342.337	1.800e1
342.369	8.331e1
342.388	1.296e1
342.453	2.100e1
342.528	1.800e1
342.57	2.000e1
342.802	1.800e1
342.946	2.200e1
342.97	2.200e1
342.987	3.677e1
343.003	4.804e1
343.025	4.099e1
343.045	6.891e1
343.082	2.046e2
343.143	3.931e3
343.165	5.004e3
343.193	6.349e3
343.237	1.737e2
343.271	2.691e2
343.297	1.710e2
343.317	5.654e1
343.339	9.340e1
343.397	6.800e1
343.425	1.800e1
343.456	1.405e1
343.472	2.337e1
343.49	4.158e1
343.522	4.100e1
343.593	2.417e1
343.616	2.000e1
343.633	2.200e1
343.822	4.600e1
343.892	1.900e1
343.922	1.800e1
343.995	1.120e2
344.028	4.200e1
344.068	8.500e1
344.11	1.633e2
344.163	1.053e4
344.211	7.347e2
344.231	2.445e2
344.269	1.073e2
344.288	2.472e1
344.331	1.510e2
344.375	4.000e1
344.451	1.379e1
344.469	5.521e1
344.5	1.900e1
344.538	1.800e1
344.604	2.281e1
344.621	2.309e1
344.645	5.807e1
344.661	4.393e1
344.727	2.108e1
344.742	2.249e1
344.766	2.100e1
344.803	2.000e1
344.87	4.100e1
344.913	1.325e1
344.935	7.615e1
344.963	3.406e1
344.976	1.254e1
345.034	3.100e1
345.067	4.300e1
345.135	3.719e4
345.183	1.006e3
345.205	5.467e2
345.225	3.107e2
345.252	2.096e2
345.302	5.018e1
345.333	1.300e2
345.365	1.803e1
345.385	9.166e1
345.406	2.647e1
345.425	4.886e1
345.461	1.420e2
345.493	4.072e1
345.514	2.500e1
345.561	3.813e1
345.577	5.187e1
345.61	2.700e1
345.633	8.100e1
345.669	4.000e1
345.778	6.000e1
345.821	2.148e1
345.837	1.652e1
345.913	5.700e1
345.992	2.000e1
346.032	1.900e1
346.077	5.576e1
346.139	1.882e4
346.216	1.721e2
346.242	4.952e1
346.267	1.627e2
346.3	4.352e1
346.332	1.218e2
346.356	4.877e1
346.392	1.800e1
346.426	2.000e1
346.503	2.100e1
346.577	2.400e1
346.625	8.300e1
346.651	1.404e1
346.663	3.198e1
346.69	2.200e1
346.712	5.600e1
346.731	2.000e1
346.769	2.600e1
346.81	3.800e1
346.88	2.000e1
346.91	2.100e1
346.942	2.200e1
346.974	6.100e1
347.026	3.292e1
347.05	7.424e1
347.072	8.973e1
347.089	3.122e2
347.15	2.900e5
347.213	9.064e3
347.268	9.910e2
347.309	1.162e3
347.334	4.863e2
347.357	5.705e2
347.375	5.024e2
347.397	3.165e2
347.426	2.298e2
347.455	1.391e2
347.473	1.308e2
347.5	9.154e1
347.523	4.124e1
347.544	2.100e1
347.582	8.900e1
347.613	5.189e1
347.643	2.709e1
347.666	2.198e2
347.723	2.151e2
347.739	5.174e1
347.782	1.385e1
347.804	8.783e1
347.832	7.705e1
347.902	2.100e1
347.927	2.900e1
347.952	1.626e1
347.967	2.392e1
347.987	5.023e1
348.051	4.400e1
348.152	6.200e4
348.222	1.551e3
348.259	5.504e2
348.287	1.455e2
348.301	9.603e1
348.324	1.649e2
348.348	1.885e2
348.372	1.153e2
348.391	8.458e1
348.413	3.015e1
348.434	3.700e1
348.473	3.800e1
348.513	4.200e1
348.547	3.750e1
348.561	3.450e1
348.603	5.600e1
348.644	2.000e1
348.661	2.884e1
348.675	1.516e1
348.725	2.400e1
348.782	4.400e1
348.808	2.300e1
348.855	2.000e1
348.892	5.800e1
348.921	2.000e1
348.985	2.000e1
349.003	2.000e1
349.027	2.030e1
349.043	2.023e1
349.062	2.367e1
349.154	9.075e3
349.213	1.400e2
349.235	9.816e1
349.254	5.468e1
349.293	7.888e1
349.312	2.514e1
349.342	1.435e2
349.38	1.918e1
349.411	2.217e1
349.426	2.422e1
349.443	2.772e1
349.49	2.300e1
349.557	2.200e1
349.587	1.800e1
349.622	7.500e1
349.655	5.500e1
349.68	4.000e1
349.731	1.800e1
349.862	8.873e1
349.967	1.800e1
350.08	6.718e1
350.103	2.617e2
350.143	5.310e2
350.162	6.072e2
350.216	5.302e1
350.241	3.401e1
350.259	2.759e1
350.309	1.978e1
350.33	1.822e1
350.365	2.400e1
350.455	2.500e1
350.534	2.800e1
350.627	2.000e1
350.707	1.800e1
350.853	2.000e1
350.927	2.500e1
350.987	3.300e1
351.059	1.114e2
351.098	1.406e2
351.126	6.965e1
351.141	1.153e2
351.158	1.770e2
351.176	1.285e2
351.202	5.591e1
351.25	1.900e1
351.291	2.600e1
351.314	2.361e1
351.333	3.315e1
351.358	2.482e1
351.559	2.300e1
351.588	2.000e1
351.67	2.000e1
351.706	8.072e1
351.741	1.800e1
351.842	2.000e1
351.896	1.900e1
351.952	2.500e1
352.018	2.100e1
352.053	1.039e2
352.083	3.956e1
352.111	1.130e2
352.163	2.639e2
352.188	2.618e1
352.214	2.583e1
352.238	2.980e1
352.255	1.868e1
352.295	4.500e1
352.386	3.200e1
352.435	2.100e1
352.468	2.400e1
352.588	2.000e1
352.621	2.000e1
352.659	3.030e1
352.68	1.670e1
352.702	2.000e1
352.775	3.800e1
352.917	1.800e1
353.075	2.500e1
353.108	3.985e1
353.172	2.022e3
353.191	1.058e3
353.233	4.720e1
353.265	1.489e2
353.283	8.513e1
353.311	1.800e1
353.485	6.000e1
353.56	1.900e1
353.624	3.300e1
353.666	1.900e1
353.887	2.000e1
354.007	3.736e1
354.034	1.964e1
354.084	5.064e1
354.125	8.512e1
354.183	8.658e3
354.237	1.255e2
354.269	1.440e2
354.304	1.196e2
354.363	6.348e1
354.385	7.919e1
354.414	4.624e1
354.513	2.300e1
354.613	4.800e1
354.655	6.300e1
354.687	2.000e1
354.715	1.800e1
354.872	2.200e1
354.955	2.000e1
354.972	2.300e1
355	6.704e1
355.035	1.401e2
355.156	5.048e4
355.263	2.176e2
355.292	2.390e2
355.31	1.274e2
355.328	1.211e2
355.36	1.091e2
355.384	3.462e1
355.404	2.406e1
355.449	5.629e1
355.471	4.114e1
355.555	1.900e1
355.623	3.596e1
355.637	3.306e1
355.721	4.200e1
355.827	4.000e1
355.935	2.100e1
355.951	2.400e1
356.037	7.071e1
356.058	9.270e1
356.104	6.551e1
356.161	2.139e4
356.257	1.319e2
356.272	1.523e2
356.305	8.142e1
356.326	1.324e2
356.374	5.451e1
356.404	4.082e1
356.424	2.041e1
356.536	1.900e1
356.609	3.800e1
356.628	3.612e1
356.648	4.490e1
356.759	2.400e1
356.858	3.700e1
356.917	1.555e1
356.93	2.788e1
356.991	5.329e1
357.011	1.586e2
357.035	1.289e2
357.06	8.546e1
357.086	8.855e1
357.106	7.303e1
357.167	7.708e3
357.217	6.090e2
357.239	1.192e2
357.264	8.471e1
357.284	1.579e2
357.336	1.487e2
357.366	2.283e1
357.382	2.020e1
357.406	2.500e1
357.435	1.797e1
357.452	4.303e1
357.497	2.500e1
357.54	1.800e1
357.593	1.900e1
357.802	7.900e1
357.933	1.627e1
357.946	3.207e1
357.98	4.500e1
358.031	1.870e2
358.081	1.366e1
358.158	2.456e3
358.212	1.084e2
358.239	2.105e1
358.271	3.616e1
358.295	4.484e1
358.354	4.716e1
358.367	1.195e2
358.448	2.000e1
358.468	2.472e1
358.683	2.376e1
358.699	2.175e1
358.786	3.800e1
359.011	6.300e1
359.043	6.143e1
359.075	6.400e1
359.144	4.023e3
359.168	1.542e3
359.189	2.013e3
359.255	4.892e1
359.269	2.633e1
359.296	3.634e1
359.31	2.166e1
359.367	3.800e1
359.394	5.900e1
359.427	3.000e1
359.46	2.800e1
359.491	2.649e1
359.518	2.441e1
359.58	2.000e1
359.619	2.500e1
359.652	5.300e1
359.692	2.300e1
359.732	1.900e1
359.994	6.569e1
360.029	9.200e1
360.091	1.391e1
360.158	7.696e3
360.199	3.357e2
360.229	2.685e1
360.269	1.693e2
360.329	3.300e1
360.363	1.947e1
360.382	5.144e1
360.404	1.900e1
360.62	2.400e1
360.65	2.600e1
360.669	2.100e1
360.723	2.000e1
360.754	1.800e1
360.784	2.400e1
360.858	2.200e1
360.959	3.500e1
361.009	2.200e1
361.149	1.423e3
361.17	2.354e3
361.242	4.800e1
361.329	5.000e1
361.359	3.000e1
361.398	6.100e1
361.529	1.800e1
361.607	4.000e1
361.648	1.279e1
361.664	3.221e1
361.883	1.800e1
362.026	3.000e1
362.055	1.900e1
362.077	2.000e1
362.1	4.000e1
362.131	1.301e2
362.157	5.817e2
362.187	1.630e2
362.237	3.900e1
362.298	7.000e1
362.346	3.600e1
362.377	4.300e1
362.469	1.900e1
362.536	4.000e1
362.566	2.000e1
362.604	2.171e1
362.622	6.133e1
362.657	2.200e1
362.698	5.000e1
363.012	3.157e1
363.026	1.348e1
363.047	1.929e1
363.058	2.436e1
363.101	1.920e2
363.136	9.879e1
363.175	1.547e2
363.211	9.972e1
363.235	5.514e1
363.345	1.800e1
363.379	1.800e1
363.416	2.100e1
363.464	2.000e1
363.594	5.700e1
363.625	9.346e1
363.655	2.146e1
363.693	2.992e1
363.709	1.308e1
363.874	2.017e1
363.892	2.535e1
363.943	1.236e1
363.959	5.511e1
364.044	1.900e1
364.11	5.330e1
364.142	7.332e1
364.16	3.680e1
364.185	3.160e1
364.2	9.025e1
364.219	5.649e1
364.293	1.239e1
364.309	3.061e1
364.362	8.700e1
364.553	2.400e1
364.637	2.700e1
364.711	1.800e1
364.926	1.900e1
365.049	1.800e1
365.071	1.187e2
365.106	3.295e2
365.168	6.109e1
365.255	7.400e1
365.315	5.200e1
365.493	4.400e1
365.572	2.000e1
365.659	2.000e1
365.913	1.800e1
366.041	8.300e1
366.076	7.867e1
366.096	3.156e1
366.114	8.968e1
366.145	1.326e1
366.169	6.944e1
366.199	2.430e1
366.282	2.000e1
366.353	5.031e1
366.378	2.361e1
366.57	2.200e1
366.591	5.900e1
366.635	6.700e1
366.668	1.800e1
366.713	2.316e1
366.735	4.237e1
366.771	2.000e1
366.838	2.000e1
366.882	1.800e1
366.98	2.600e1
367.015	1.621e1
367.04	5.900e1
367.071	7.773e1
367.087	9.850e1
367.147	4.100e1
367.195	1.118e2
367.217	8.507e1
367.653	2.000e1
368.081	5.106e1
368.103	4.708e1
368.135	2.600e1
368.168	1.514e2
368.206	8.184e1
368.296	1.657e1
368.316	3.143e1
368.595	1.800e1
368.633	5.800e1
368.911	5.200e1
368.947	3.515e1
368.998	1.900e1
369.07	3.856e1
369.097	1.175e2
369.113	7.696e1
369.171	3.308e3
369.228	1.371e2
369.283	2.927e1
369.3	6.457e1
369.341	2.000e1
369.373	3.700e1
369.595	3.032e1
369.609	2.068e1
369.635	2.400e1
369.662	2.110e1
369.675	3.998e1
369.732	2.000e1
369.894	1.900e1
369.971	2.900e1
370.01	2.000e1
370.048	1.304e2
370.094	1.003e2
370.178	6.595e4
370.241	7.708e2
370.257	5.234e2
370.274	3.505e2
370.296	7.261e2
370.327	2.074e2
370.347	1.819e2
370.371	2.572e2
370.4	1.468e2
370.445	4.593e1
370.477	1.331e2
370.509	1.320e2
370.568	5.987e1
370.587	7.303e1
370.634	5.020e1
370.655	1.229e2
370.679	1.826e1
370.786	2.000e1
370.885	1.800e1
370.912	2.100e1
371.009	2.000e1
371.045	7.070e1
371.066	5.330e1
371.1	1.862e2
371.185	5.708e4
371.252	7.675e2
371.274	4.063e2
371.292	3.168e2
371.316	1.351e2
371.345	3.199e2
371.381	1.182e2
371.408	8.703e1
371.444	1.029e2
371.47	5.700e1
371.502	3.360e1
371.517	4.115e1
371.552	1.697e2
371.62	6.300e1
[truncated: 1,678 more rows]

## Sheet: fig5
pos
group	Sampale	isoschisandrin	Hexahydrocurcumin	Lancifodilactone M	Gomisin D	rubrisandrin A	heteroclitin A	rubrisandrin A	methylgomisin O	Chrysin	GomisinR	Chrysin	HenridilactoneD	Gomisin M1, (+/-)-	Schisanhenol	Gomisin M1, (+/-)-	Angeloylgomisin P	Gomisin M1, (+/-)-	Gomisin M1, (+/-)-	schisandrin C	schisandrin C	schisandrin A	Pantetheine	schisandrin C	Kadcoccinic Acid C	nigranoic acid	nigranoic acid	nigranoic acid	schisandrin B	schisandrin B	Liquiritigenin	austrobailignan-5	Glucose 6-phosphate	Nicotinamide	luteolin	catechin	Quercetin	Schisanlactone A	(E)-Calamene	Lancifodilactone B	Lancifodilactone M	arisanschinin J	HenridilactoneD	schisandrin B	Angeloylgomisin P	schisanwilsonin A	Wyerone	(+)-alpha-terpinyl acetate	Schisantherin E
0d	0-A	356613	337116	57820.6	2.97462e+06	7.53449e+06	954389	2.10212e+06	455318	141039	1.02337E7	328006	1.36959e+06	683327	9.11561e+06	4.87481e+06	1.50689E7	3.15983e+06	4.19759e+06	3.52e+06	511652	5.08431E7	600307	9.57131e+06	20121.6	82857	54664.8	106092	1.09043E8	3.85024E7	118187	62858.8	20824.1	403.59	30110.2	730745	7460.5	8930.7	1057.14	52956	279064	307063	156837	109001	214804	76408.5	42829.3	7218.92	199256
0d	0-B	322798	310961	50057.2	3.17102e+06	6.37382e+06	1.29098e+06	1.97275e+06	484650	129014	1.06684E7	285445	1.05985e+06	839694	9.57367e+06	5.32817e+06	1.55337E7	4.0505e+06	4.01499e+06	3.58135e+06	587326	6.06493E7	644114	1.19901E7	29201.4	58376.4	34660.5	197455	1.25682E8	4.56941E7	139952	62642.5	19407.1	288.197	18819.1	579792	7610.41	3979.14	497.159	32035.7	301182	255520	142684	102117	183391	89474.5	50869.3	6555.02	148537
0d	0-C	356695	319038	61305.2	3.59107e+06	6.47806e+06	1.28677e+06	2.07497e+06	463150	131582	1.13188E7	316169	1.25431e+06	675772	9.62824e+06	5.43733e+06	1.67033E7	4.02135e+06	4.26719e+06	3.90593e+06	647542	5.89927E7	629415	1.14425E7	35516.8	68538.8	47879.5	150506	1.27173E8	4.51774E7	154028	72319.5	32896.8	118.985	28701.1	715194	12835.6	4088.35	122.187	43771	252364	297705	174645	108980	171920	63651.5	57256.2	5561.15	184646
0d	0-D	370113	335961	73397	3.72931e+06	6.77428e+06	1.36799e+06	2.35031e+06	486355	132471	1.18282E7	315786	1.41803e+06	789597	1.09807E7	5.4649e+06	1.70342E7	4.05551e+06	4.17834e+06	3.95857e+06	676862	6.6583E7	743790	569062	23347	50400.2	44128.5	54400.1	1.27363E8	4.36391E7	129307	81525.6	22451.6	0	32397.1	801368	6626.47	4985.17	199.552	53944	306794	340089	197317	118222	203424	70107.4	63241	5783.33	207227
0d	0-E	381453	329012	74779.9	3.63903e+06	6.86239e+06	1.40798e+06	2.26049e+06	495976	137940	1.14578E7	332184	1.36228e+06	740576	1.02818E7	5.56585e+06	1.65536E7	3.94818e+06	4.34752e+06	3.86022e+06	657888	6.17131E7	713299	1.06745E7	19775.7	87435.7	70142.6	96032.2	1.25195E8	4.42102E7	133740	82335	18710.8	111.039	30585.1	802139	7504.17	3768.03	248.988	45576.1	271864	341056	192640	116552	191229	70850.9	59730.2	6582.42	205660
1d	1-A	836664	701517	100392	4.50658e+06	1.19506E7	3.80298e+06	4.27249e+06	1.91233e+06	194973	9.85524e+06	412577	1.34118e+06	3.41108e+06	2.22592E7	1.23093E7	7.99404e+06	7.73496e+06	4.21674e+06	1.41191e+06	149941	1.1485E8	1.16675e+06	3.07848E7	54984.8	735616	189776	62747.7	1.6944E8	7.7321E7	146906	124081	29556.4	0	51890	818101	70646.4	121235	4252.89	485772	961378	426507	212863	209118	753519	340376	115797	110805	285581
1d	1-B	1.32625e+06	576683	111067	9.35271e+06	1.70518E7	7.16414e+06	6.42397e+06	3.50129e+06	348845	2.14214E7	569393	2.53276e+06	5.73882e+06	3.90588E7	2.14576E7	1.25025E7	1.43665E7	6.90303e+06	2.38632e+06	242432	2.18356E8	2.32127e+06	5.13807E7	91388.1	1.36628e+06	232745	7380.79	3.0625E8	1.28349E8	253010	190093	43247.2	0	69668.9	1.79304e+06	24344.5	4452.38	0	703020	1.51358e+06	548981	687231	312409	1.45833e+06	674391	104837	2246.06	312820
1d	1-C	1.23615e+06	617128	86688.8	9.03875e+06	1.90965E7	7.62078e+06	7.08102e+06	3.54377e+06	334231	2.09706E7	582654	2.23123e+06	6.83419e+06	4.20588E7	2.32047E7	1.22269E7	1.48108E7	7.44053e+06	2.31037e+06	226423	2.28431E8	2.48972e+06	5.0474E7	78275.2	1.51222e+06	318366	6699.17	3.18427E8	1.3525E8	266381	214800	47547	0	50786.4	1.4418e+06	11303.1	3233.17	0	508821	1.09644e+06	425264	461280	272192	1.53563e+06	511387	117081	1940.55	348155
1d	1-D	1.31848e+06	546745	98878.9	8.58484e+06	1.67201E7	6.95239e+06	6.90076e+06	3.36e+06	331659	1.99193E7	523799	2.10274e+06	6.14355e+06	4.07274E7	2.16057E7	1.20116E7	1.52135E7	7.03631e+06	2.29606e+06	215653	2.09533E8	2.32977e+06	5.70975E7	77079.3	1.43653e+06	277900	4624.36	3.10106E8	1.35086E8	282409	182766	44752.5	0	56342.5	1.50622e+06	14520.9	4324.56	349.309	513665	1.23578e+06	417428	575860	330822	1.57549e+06	595090	98841.6	1236.41	344211
1d	1-E	1.27376e+06	619959	77897	8.47796e+06	1.7186E7	7.24256e+06	6.73846e+06	3.3792e+06	325101	1.8988E7	558623	2.06845e+06	6.5859e+06	4.20831E7	2.12302E7	1.09073E7	1.42825E7	6.97067e+06	2.07189e+06	222985	2.24478E8	2.52205e+06	4.49337E7	76340.2	1.3745e+06	299498	6875.13	2.96341E8	1.26125E8	251565	193565	40644.2	0	51974.5	1.3296e+06	9935.95	4947.82	913.766	509028	1.17363e+06	403545	561406	318310	1.5297e+06	572891	103245	1554.75	357338
2d	2-A	614461	450698	36291.3	7.70972e+06	2.58933E7	3.16201e+06	1.24921E7	990233	116398	1.741E7	329492	1.1738e+06	1.55857E7	8.00814E7	7.12596e+06	5.11907E7	5.19542e+06	2.16252e+06	9.51357e+06	3.76646e+06	3.17848E8	6.29423e+06	5.16665e+06	3456.24	54963.4	29634.3	708755	9.27266E7	1.29319E8	289145	184513	26627.5	105.334	78735.6	1.88596e+06	14423	5758.96	0	146154	3.41922e+06	238542	696765	181423	811796	269657	80501.5	2592.14	411340
2d	2-B	466431	418304	32026.9	7.51389e+06	2.49039E7	3.11295e+06	1.21088E7	987855	102462	1.68169E7	312440	1.147e+06	1.44292E7	7.41684E7	6.12042e+06	4.7974E7	4.16514e+06	1.6094e+06	8.86066e+06	3.40485e+06	2.97844E8	5.74877e+06	3.87884e+06	4185.75	50198.2	25073.9	693215	7.22644E7	1.14817E8	260379	188867	25599.7	558.303	61395.9	1.77767e+06	9801.01	5479.97	0	135849	3.36687e+06	214425	687560	165697	791897	261355	73112.8	2761.4	408687
2d	2-C	604401	358912	29086.3	6.96234e+06	2.33335E7	2.85518e+06	1.04072E7	892719	93235.1	1.49709E7	267264	1.01739e+06	1.40523E7	7.31398E7	6.0709e+06	4.72106E7	4.30058e+06	1.72395e+06	8.55815e+06	3.30501e+06	3.10239E8	5.49678e+06	4.74556e+06	6398.18	56581.2	31226.6	651483	8.36824E7	1.25492E8	284393	189654	17342.1	0	53771.3	1.53023e+06	6867.74	2906.32	432.592	100973	2.5712e+06	166234	569005	154199	617995	197234	64289.3	2179.84	343886
2d	2-D	755625	434173	22351.8	7.92507e+06	2.54544E7	2.95751e+06	1.31917E7	974609	108842	1.82856E7	307441	967204	1.5415E7	7.59259E7	7.04534e+06	5.20886E7	5.10214e+06	1.87116e+06	9.95756e+06	3.92817e+06	3.02403E8	6.34303e+06	5.22724e+06	3619.63	57156.2	31578.7	692281	7.95306E7	1.2571E8	281372	217406	18319.4	1710.4	46104.5	1.30225e+06	6278.78	4501.89	0	103035	2.81221e+06	164010	583638	155125	694257	203731	78885.2	2497.8	368399
2d	2-E	735954	459874	33837.9	7.34055e+06	2.53803E7	3.20338e+06	1.2152E7	1.00235e+06	115199	1.71321E7	352986	1.18391e+06	1.50407E7	7.62885E7	6.62014e+06	5.11215E7	4.80792e+06	1.89956e+06	9.93948e+06	3.87444e+06	2.99258E8	6.31319e+06	4.63879e+06	5856.74	53643.5	33885.8	830696	8.2912E7	1.25659E8	289341	210469	22715	252.843	66988.7	1.77427e+06	10315.9	5223.6	1068.7	138487	3.28277e+06	214719	681097	178542	805104	266334	81985.4	2386.68	430984
3d	3-A	932891	654496	62421.1	3.57847e+06	1.68992E7	7.00814e+06	5.25614e+06	1.52523e+06	284646	7.23334e+06	412915	2.62106e+06	2.28179e+06	3.48251E7	1.35577E7	4.3792e+06	1.71497E7	8.94729e+06	961787	128134	1.47498E8	1.57653e+06	5.34723E7	3989.45	1.34795e+06	30727.4	34996.3	2.9404E8	1.4253E8	324898	81215.5	33608.1	0	37079.9	812059	27897.1	6174.96	0	182922	2.44572e+06	261479	1.28435e+06	203590	504769	555294	88288.8	2735.75	427752
3d	3-B	793569	567150	54685.2	4.46126e+06	1.66704E7	6.16215e+06	5.71673e+06	1.28025e+06	245973	9.32955e+06	395073	2.14686e+06	4.05699e+06	3.6481E7	1.19222E7	1.37682E7	1.4313E7	6.59778e+06	2.35186e+06	594289	1.63661E8	1.9295e+06	4.02195E7	21151.9	1.14905e+06	47218	34702.1	2.40717E8	1.22618E8	290560	86806.1	36366.3	435.663	25303.5	724326	16886.2	25774.4	12656.5	169408	2.19774e+06	259760	1.1237e+06	219647	459422	449713	79924.6	3849.06	398490
3d	3-C	854367	557769	60736.9	3.65016e+06	1.54538E7	7.12634e+06	4.95351e+06	1.47461e+06	281269	7.30722e+06	404504	2.51806e+06	1.71899e+06	3.03684E7	1.28135E7	4.4188e+06	1.57663E7	7.75343e+06	897739	109865	1.33211E8	1.39643e+06	4.43847E7	8048.57	61434.1	23697.6	1.39991e+06	2.74391E8	1.25065E8	278571	71950.6	31872.9	0	40042.1	1.14243e+06	16679.1	22695.9	279.01	157342	2.18336e+06	278307	1.25388e+06	241218	425138	399966	81310.8	2363.43	395588
3d	3-D	846750	607333	65048.8	3.59306e+06	1.53499E7	6.53818e+06	5.16344e+06	1.4391e+06	272491	7.36683e+06	433618	2.66658e+06	1.84232e+06	3.24162E7	1.31461E7	4.39565e+06	1.67334E7	8.04107e+06	925935	118008	1.37444E8	1.51726e+06	4.66897E7	2476.36	51627.6	23067	1.42059e+06	2.71289E8	1.27222E8	301971	75101.9	37646.7	0	40991.3	1.01752e+06	13172.2	10023.9	1130.69	182435	2.49227e+06	298075	1.28912e+06	238718	480324	527186	83127.7	2815.15	444051
3d	3-E	921074	724464	75092.4	3.19465e+06	1.6181E7	6.99789e+06	5.48659e+06	1.37268e+06	263190	6.39463e+06	457879	2.32261e+06	2.06097e+06	3.81362E7	1.33542E7	3.6879e+06	1.67858E7	8.6621e+06	838453	119304	1.53039E8	1.7661e+06	4.61714E7	4532.57	68649.5	18759.6	1.53203e+06	2.69293E8	1.32475E8	315064	85434.2	43553.9	604.973	33866	829825	32872	10075.4	529.178	148007	2.14328e+06	252611	1.11679e+06	232125	424577	452417	98280.9	2314.7	395184
neg
group	Sampale	Acetic Acid	Adipic Acid	1-phenylbutane-1,3-dione	Gomisin D	schisanwilsonin A	rubrisandrin A	austrobailignan-5	austrobailignan-5	austrobailignan-5	Linoleic Acid	Adipic Acid	Kadcoccinic Acid C	2-Allylphenyl acetate	Liquiritigenin	cinnamic acid	Lancifodilactone M	Lancifodilactone M	gomisin H	2-Isopropyl-5-methylanisole	Lancifodilactone B	GomisinR	N-Acetylcysteine	Citrate	arabinose	Pyruvic Acid	Adipic Acid	Kadsumarin A	Pyruvic Acid	5-Hydroxymethylfurfural	Pyruvic Acid	Isocitrate	6-Methyl citrate	L-TYR	Pyruvic Acid	2,4-Dihydroxybenzoic acid	Chrysin	luteolin	p-Hydroxybenzoic acid	Vanillin	637542	p-Hydroxy-benzeneethanol	Caffeic acid	4-hydroxybenzaldehyde	4-Methylpentanoic acid	Hyperoside	Lancifodilactone M	Thymohydroquinone	Beta-hydroxypropiovanillone
0d	0-A	67887.3	597838	24871.3	4.5577e+06	6.07257e+06	3.22651e+06	3835.18	170287	464904	5.93312e+06	3932.37	0	86387.4	134921	7729.91	309294	127503	1.02447e+06	28589.4	13669.8	23966.5	4600.37	5780.18	39628.9	7081.49	429262	10749.4	939.404	2865.8	124003	2.41905e+06	911.487	39491.5	704.94	1338.56	21035.4	2918.26	40480.2	16225.2	10928.3	716.482	53011.5	13377.1	1967.45	9734.73	20732.8	1314.15	25280.9
0d	0-B	66326.9	550338	21531.1	4.44584e+06	5.98171e+06	2.64569e+06	4881.3	199310	524384	6.5758e+06	5680.94	0	84687.8	136601	8465.98	295321	113956	838956	21197.4	9631.32	28137.5	4253.95	4468.28	40428	7927.64	378802	13160.6	455.747	1960.31	96399.7	2.01448e+06	5549.56	29730.7	0	2858.65	19720.6	2784.22	37642.7	15008.4	11294.6	940.749	56942.9	13431.7	1945.58	10308.7	20640.2	1342.73	26646.5
0d	0-C	75796.4	406903	29312.2	4.44187e+06	5.59033e+06	2.74262e+06	3792.32	124372	338614	8.74349e+06	4190.94	22.2247	77805.4	107715	7337.76	237460	85411.1	964323	29207.9	10899.7	26252.7	2997.01	5445.82	39335.9	7766.75	423811	17429.4	333.493	3588.75	115839	2.39439e+06	1817.93	26286	0	2970.12	15494	1498.26	37734	15615.3	11432.3	314.281	53276.8	11364.5	1553.83	9100.03	18770.1	1514.03	23510
0d	0-D	73098.5	572610	25640.8	4.97928e+06	6.61647e+06	2.61267e+06	3642.66	213568	614781	6.44182e+06	4967.28	0	81851.3	125419	7715.26	295163	107381	794015	27569.7	10575.4	26642.7	6938.85	12946.1	52714	8997.37	369747	19701.6	724.945	1486.6	118578	2.40211e+06	7523.17	49017.8	0	2140.29	18633.9	1329.61	39263.4	14946.9	10638.9	484.834	54087.1	13691.1	2459.45	10861.1	17307.8	1295.55	27853.4
0d	0-E	62916	529360	23995.4	4.66339e+06	6.18994e+06	2.86418e+06	5061.75	198549	561458	1.11641E7	5278.61	0	78765.9	130729	6262.89	301615	114629	1.03342e+06	32201.8	19525.4	29041.6	5095.01	5506.58	46722.7	7732.61	409502	8516.6	482.399	4343.22	120142	2.51833e+06	1730.08	43518.7	387.753	3023.76	19726.1	3142.19	38069	16206.7	11749	687.411	50447.4	12623.2	1172.88	16848.8	28126.2	1430.9	31427
1d	1-A	98136.9	567918	19761.1	3.28688e+06	2.91558e+06	1.87792e+06	2101.7	14617.9	132408	5.27335e+06	4600	132660	70355.8	148183	11748.6	565984	313403	1.27871e+06	17517.3	16836.7	21382.4	3839.66	3514.78	33600	7073.57	117718	12347.2	1180.14	582.748	59295.4	1.15312e+06	0	9407.88	0	3904.04	20580.3	2395.61	30881.9	14046.2	8994.94	411.385	39373.6	12803.5	2215.29	44522.4	26317.8	2094.38	20371.5
1d	1-B	98474.8	580630	22145.7	3.49285e+06	3.07668e+06	1.45466e+06	2963.72	13842.9	110052	5.96474e+06	10574.1	132383	72142.9	150727	12338.1	569214	309463	1.17378e+06	18459.4	15388.7	18113.6	3573.44	5320.8	40228.6	9678.24	125550	19170.4	452.481	619.526	53008.8	1.07762e+06	0	12860.3	143.917	1852.64	18231.4	2508.98	35648.6	16984.4	9272.21	277.612	44543.4	11783.7	1783.75	24663	26106.6	1509.2	20565.9
1d	1-C	94174.5	346290	18832.1	3.05992e+06	2.7847e+06	1.95065e+06	2452.37	16198.1	156410	8.87568e+06	5252.57	127928	52024.2	141761	13494	483316	255896	1.13208e+06	36590.5	12776.7	21528.5	3201.68	3423.32	42735.5	8483.2	80676.6	14997.9	399.942	614.256	60345.7	1.23239e+06	0	8350.78	0	838.887	14495.6	2391	26018.3	12635	6211.1	304.307	34376	11446.4	864.628	11271.5	21834.6	1991.65	21814.2
1d	1-D	89825.5	364018	21232.4	3.38371e+06	2.91179e+06	1.64569e+06	2430.01	15221.2	154980	6.42372e+06	5017.24	129751	57297.3	150877	14895.4	498330	274186	1.13139e+06	16920.8	11323	16012.2	4160.32	4141.77	33921	8514.41	91310.7	18360.9	801.444	1141.18	69308.3	1.32138e+06	0	11951	0	1538.26	16245.6	1489.94	28152.8	12025.5	7710.42	389.384	36505.4	9616.61	1038.57	8894.1	28014.3	2558.48	22937.9
1d	1-E	96527.7	484609	19825.9	3.03923e+06	2.67301e+06	1.91332e+06	2564.68	15662.9	157036	6.89758e+06	9196.76	111016	55966.9	147773	14447.8	506534	267368	1.18894e+06	22535.3	15173.3	16827.3	3417.41	4829.12	44761.7	8438.38	96996.1	21811.7	219.511	570.307	83104.6	1.68655e+06	0	13677.2	713.085	1307.49	17790.1	1232.29	23529.1	11394.8	5756.09	572.955	35566.5	8502.85	885.924	10235.8	21787.9	2159.44	21733.4
2d	2-A	57940.9	1.10766e+06	26573.3	5.24543e+06	5.51819e+06	6.17941e+06	699827	9495.44	338472	1.8835e+06	3021.76	7603.94	119001	175679	16394.6	269901	187901	533462	42750.5	11243.4	39392.3	5232	6217.78	33790.7	4072.73	286516	19387.9	324.694	624.096	55937.3	1.28132e+06	2707.13	20625.9	0	2009.98	32581.3	5351.52	58536.1	23686.1	10474.7	781.393	75898.1	21955.3	3052.95	14662	25298.7	1560.64	23485.5
2d	2-B	77884.1	1.18756e+06	29204.2	4.92461e+06	5.84418e+06	6.36749e+06	283493	8736.24	30346.5	2.88176e+06	6384.83	5711.08	128207	186641	18606	301049	186637	595031	42404.8	17911.3	41744.2	6982.08	3802.19	43702.1	5297.6	342223	30526.6	0	0	33047.7	782161	5571.6	14457.6	0	2734.6	26090.1	4454.6	65463.8	26066.7	9705.86	840.069	85674.4	23750.5	5690.61	10572.7	19633.7	2032.22	22773.4
2d	2-C	78670.7	943129	30490	4.77741e+06	4.90421e+06	5.07963e+06	185113	10814.6	19616.5	3.50584e+06	7372.69	13646.5	116984	149327	14316.6	229754	133108	565952	78871.5	11167.1	17232.7	8241.82	2527.44	41379.3	5933.67	258562	16715.8	0	0.55145	54512.5	1.31298e+06	4665.31	23191.3	0	1479.4	28219.3	6454.56	56530.9	23623.2	9383.97	770.137	74945.1	18395.2	4309.41	7951.4	14699.6	828.987	22731.8
2d	2-D	91036.7	796922	29836.8	5.58196e+06	6.61503e+06	7.42911e+06	15595.8	356776	713375	4.91991e+06	13781.3	2913.65	105024	135885	8622.68	231929	133073	634697	50246.6	11742.1	35712	9905.67	4057.92	48408.6	7621.32	316494	29294.2	0	711.329	73117.1	1.62983e+06	4924.08	31461.5	0	554.747	17957.6	2434.61	49923	19644.4	7049.81	706.839	63479	16846.3	1293.52	7617.39	10847.6	1322.43	18431
2d	2-E	78835.8	1.16116e+06	34318.2	5.95507e+06	6.80113e+06	7.5223e+06	348067	10404.6	22291.4	2.86484e+06	3058.14	7436.14	128312	174252	11486.4	306572	182155	619139	43780.7	15986.5	43091.7	9078.92	4425.07	56139.9	5457.26	342400	21822.8	439.423	892.03	64737.1	1.4731e+06	784.471	27538.8	0	2838.3	33536.1	5533.67	63775.3	23801.5	11340.9	1115.12	78133.3	20550	4343.79	13540.6	24541.2	1134.37	24009.3
3d	3-A	60766	771332	22642.1	1.93731e+06	1.38879e+06	3.31981e+06	90168.3	8195.49	15363.3	3.52228e+06	16319.9	2823.79	48953.2	143555	10165.8	366795	399483	966047	51655.6	13017.9	17551.2	1950.04	5490.87	64203.4	9307.74	443679	12425.1	596.907	1181.11	255754	5.69892e+06	0	36646.6	671.498	1689.19	11554	1098.48	22169.7	8156.39	15547.1	0	33184.7	9059.9	2238.72	27039.1	17180.5	4744.3	32509.2
3d	3-B	35645.5	676381	37106.5	1.89115e+06	1.87767e+06	3.03539e+06	84817	5182.62	14254.9	2.57754e+06	13881.2	5384.33	41881.5	125499	10438.1	280978	276454	777668	624399	25528.8	22241.6	11133.5	4336.04	46399.1	5619.73	260784	18572.4	247.3	1294.98	162868	3.62025e+06	467.39	31511.7	425.276	1016.69	13750	392.226	17222.3	7595.89	13368.3	174.85	27644.9	8546.29	2499.67	17499.5	27151.2	4209.86	34079.2
3d	3-C	37194.8	847420	38435.6	1.68592e+06	1.23933e+06	2.47356e+06	68104.5	7732.69	20360.8	2.58267e+06	7075.31	3384.03	61962.5	115198	10971	335860	279749	738174	136045	32258.3	21187	4187.24	4578.66	47830.7	7381.17	366304	11621.3	117.856	2775.02	127728	2.92494e+06	0	31603.1	616.19	1205	21333.3	1544.73	29143.3	14357.8	12350.4	907.668	44537.8	10946.6	2681.95	15313	28710.1	5382.44	66382.6
3d	3-D	57066.1	823048	29023.4	1.73833e+06	1.28007e+06	3.10232e+06	99445.8	6142.15	25541.7	2.48979e+06	11046.8	3304.94	56915.4	148594	10509.1	372264	456710	889782	58610.7	22493.3	29988.7	1605.49	7205.2	78622.5	9334.68	323451	16949.1	593.942	4285.45	144471	3.22638e+06	0	55820.3	239.362	2618.85	17959.5	2428.94	28002.2	12836.7	12052.5	312.886	41959.1	9626.15	1763.52	14775.2	29217.6	6662.92	43171.7
3d	3-E	59865.9	1.13996e+06	21105.5	1.68421e+06	1.17724e+06	3.52155e+06	105048	6655.7	13935.9	2.59855e+06	14584.4	4134.13	47216.1	138424	14508.3	303766	348938	987322	53388.8	15605.6	23065.6	10144.6	5950.34	53059.9	9223.44	200026	19824.3	293.233	1587.88	129907	2.90441e+06	0	65848.2	134.921	767.265	12300.3	1054.99	21582.5	11569	9114.35	86.3864	34533.3	6835.25	2751.63	34450.3	35733.5	4110.23	37438.4
[truncated: 308 more columns]

## Sheet: fig6
pos
Sample	3.77_455.2039m/z	8.15_416.2205n	6.06_402.2049n	5.84_386.1732n	4.91_537.2097m/z	4.78_559.1941m/z	3.77_388.1889n	4.48_523.2305m/z	3.22_441.1888m/z	4.41_439.1731m/z	12.40_521.2150m/z	8.14_278.1310n	9.62_400.1894n	19.71_301.1420m/z	7.01_271.0613m/z	5.49_297.1123m/z	7.01_357.1695m/z	4.77_431.2068m/z	3.87_523.1943m/z	5.77_385.1651m/z	4.77_341.1374m/z	4.53_545.2143m/z	8.15_255.0661m/z	3.87_423.1414m/z	7.01_325.1444m/z	8.66_241.1573m/z	7.61_233.1543m/z	7.27_329.1742m/z	17.92_223.2061m/z	4.76_553.2399m/z	6.06_259.0970m/z	3.84_195.1379m/z	7.78_507.1990m/z	12.98_505.1836m/z	3.75_397.1620m/z	6.14_349.1419m/z	5.82_257.0811m/z	8.15_273.1123m/z	3.28_553.2053m/z	4.05_203.1802m/z	3.09_557.2403m/z	2.62_543.2225m/z	3.25_201.1647m/z	2.67_567.2197m/z	15.48_470.3394n	5.33_277.2160m/z	15.48_453.3360m/z	2.85_197.1546m/z	3.30_361.1646m/z
0-A	258594	5.08431e+07	9.11561e+06	683327	178080	836066	7.53449e+06	2.18352e+06	134157	126574	723845	600307	4.35024e+07	71803.7	13689.5	135331	57925.5	272571	159499	665377	316819	188829	75597.1	40362.1	103218	14231.4	27680.8	135706	330367	741515	27502.7	9370.91	17006.8	60670	29145.4	192677	8111.18	173904	165001	12844.4	58244	279064	17279.2	156837	106092	9357.5	33092.6	7218.92	37056.5
0-B	263321	6.06493e+07	9.57367e+06	839694	221054	814335	6.37382e+06	2.17846e+06	110860	155386	851375	644114	4.56941e+07	39419.6	13465.8	151367	56272.9	588326	224333	635990	287018	167515	83404.8	43416.8	99849.9	16624.8	35652.9	155972	314279	595609	24778.1	9247.33	11346.9	76467.8	29100.6	140220	16106.9	197342	161596	12991.2	59755.1	301182	21323	142684	197455	8350.93	51759.1	6555.02	44773.8
0-C	358082	5.89927e+07	9.62824e+06	675772	321022	802378	6.47806e+06	2.78073e+06	133494	205392	1.10868e+06	629415	4.51774e+07	62798.7	14253.2	133711	57610.5	253920	301475	697952	283403	211449	86336.5	51730.2	106015	18389.5	32839.5	180007	371755	562226	27744.3	8190.13	15270.8	86130.3	33334.2	208629	5849.2	223602	166596	13265.2	65927.3	252364	18024.2	174645	150506	7237.71	53403.3	5561.15	39038.4
0-D	351120	6.6583e+07	1.09807e+07	789597	347575	848637	6.77428e+06	2.89055e+06	143268	236286	134030	743790	4.36391e+07	96454.2	14125	139098	59943.9	284641	318181	764008	323251	213371	96585	54251.9	109129	15785	34314.3	166906	350992	606388	28972.3	7540.35	15804.6	38442.8	31826.4	200449	8687.85	237838	165330	15185.9	71601.6	306794	16789.2	197317	54400.1	6745.08	20112.9	5783.33	34263.7
0-E	364587	6.17131e+07	1.02818e+07	740576	337252	847407	6.86239e+06	2.9823e+06	134586	234304	114075	713299	4.42102e+07	65535.6	13051.3	135919	60017.6	260625	321474	714897	301768	242433	96814.1	58450.9	113630	16992.4	34521.1	170646	386016	582020	26875.2	8745.26	15530.4	39570.7	31881.5	208724	8807.42	246401	171286	15896	67582.5	271864	16506.2	192640	96032.2	7546.75	29344	6582.42	40134.6
1-A	3.31793e+06	1.1485e+08	2.22592e+07	3.41108e+06	240618	1.88868e+06	1.19506e+07	9.84027e+06	485539	354525	1.93533e+06	1.16675e+06	7.7321e+07	254927	6847.18	129053	34050.9	1.31729e+07	416970	132988	305083	1.79476e+06	134201	67283.7	67784.3	34526.4	53465.5	12491.9	14325.1	2.61072e+06	27297.1	38134.5	18445.4	80012.2	86671.3	315951	5954.03	177255	245507	67966.4	176474	961378	61104.4	212863	62747.7	5835.67	38248.7	110805	65550.9
1-B	5.39123e+06	2.18356e+08	3.90588e+07	5.73882e+06	500663	1.98109e+06	1.70518e+07	1.52286e+07	507603	749127	2.09494e+06	2.32127e+06	7.83494e+07	620217	9991.87	131154	48098.3	2.40567e+07	915319	211527	587529	1.96714e+06	261441	156704	112815	72805.1	289.276	217.522	8268.18	4.15739e+06	44822.2	1156.68	2506.11	177318	84792.7	544267	7282.88	342590	289381	27702.1	121189	1.51358e+06	81558.4	687231	7380.79	0	353.461	2246.06	31658.1
1-C	5.46616e+06	2.28431e+08	4.20588e+07	6.83419e+06	484867	1.90958e+06	1.90965e+07	1.53871e+07	485872	750707	1.9594e+06	2.48972e+06	8.02504e+07	645974	10490.7	138857	50442.4	2.13341e+07	905326	229815	564818	2.04924e+06	266569	154197	124091	65870.8	0.710552	1968.35	11408.1	3.98529e+06	44361.6	1058.8	2066.37	156431	83697.7	588751	11734.5	399514	290864	30684.1	173723	1.09644e+06	88359	461280	6699.17	0	927.328	1940.55	24303.1
1-D	5.11808e+06	2.09533e+08	4.07274e+07	6.14355e+06	504928	1.9824e+06	1.67201e+07	1.49714e+07	483424	766669	1.98332e+06	2.32977e+06	7.90863e+07	593579	7877.14	143038	48060.7	1.95285e+07	848616	204078	519839	1.97467e+06	256485	152294	115431	71481.9	45.3448	3758.31	8602.86	3.57694e+06	45514.4	1457.88	1621.52	189430	83342.8	539081	11589.4	363725	271181	26865.7	131358	1.23578e+06	77738.8	575860	4624.36	0	11.2399	1236.41	28335.3
1-E	5.3585e+06	2.24478e+08	4.20831e+07	6.5859e+06	456869	1.88217e+06	1.7186e+07	1.47382e+07	491353	743290	1.91447e+06	2.52205e+06	8.11252e+07	427209	10480.8	128358	47517.2	1.98639e+07	852456	219547	535116	2.03192e+06	285173	142951	120037	60889.7	163.238	1039.23	14575	3.7329e+06	50076.6	1523.67	0	147157	80806.8	553013	12700.9	392748	280966	23292.9	129212	1.17363e+06	87260.6	561406	6875.13	0.99998	934.34	1554.75	25104.7
2-A	3.38224e+06	3.17848e+08	8.00814e+07	1.55857e+07	3.66089e+06	4.56664e+06	2.58933e+07	1.03439e+07	1.24353e+06	1.57019e+06	6.72121e+06	6.29423e+06	1.29319e+08	727447	3474.36	429010	22584.5	2.1208e+06	1.27702e+06	2.28767e+06	961111	576395	513663	217749	46571.4	55905.8	1508.91	3749.78	69822.9	1.32542e+06	73771.7	730.122	142711	855840	71090.6	631091	54765.9	839352	454463	35223.7	165648	3.41922e+06	48086.7	696765	708755	41.7596	125494	2592.14	13383.7
2-B	3.25601e+06	2.97844e+08	7.41684e+07	1.44292e+07	3.39483e+06	4.54988e+06	2.49039e+07	1.03165e+07	1.23678e+06	1.51842e+06	6.39872e+06	5.74877e+06	1.26817e+08	790026	2140.14	401540	16268.2	2.18142e+06	1.22788e+06	2.29773e+06	899663	562152	451045	202477	37503.1	47863.7	2421.69	1989.11	72458.7	1.29474e+06	65949.7	978.926	130315	673277	66863.1	549833	47431.8	765955	418491	32057.2	160476	3.36687e+06	48100.8	687560	693215	82.9717	131254	2761.4	6220.99
2-C	3.24548e+06	3.10239e+08	7.31398e+07	1.40523e+07	3.50628e+06	4.58543e+06	2.33335e+07	1.02146e+07	1.09308e+06	1.49165e+06	6.61276e+06	5.49678e+06	1.25492e+08	833225	1901.74	407759	19118.5	2.0692e+06	1.18592e+06	2.08129e+06	903776	529906	439618	189077	44177	56666.3	1690.77	1623.88	88761.4	1.3228e+06	63082.3	1233.08	126938	730724	66331.7	561245	54853.6	728624	403405	30874	151478	2.5712e+06	40053.6	569005	651483	404.819	128737	2179.84	11921.8
2-D	3.25264e+06	3.02403e+08	7.59259e+07	1.5415e+07	3.59576e+06	4.56453e+06	2.54544e+07	9.97283e+06	1.19703e+06	1.68739e+06	6.68982e+06	6.34303e+06	1.2571e+08	754701	1959.57	429194	21554.9	2.15719e+06	1.25744e+06	2.46923e+06	1.00419e+06	566254	518826	211632	45559.5	51788.4	3040.83	1239.09	69168.4	1.33961e+06	70280.4	657.298	132600	849517	65479.5	583164	56014.8	863952	440323	32659.2	147174	2.81221e+06	45627.6	583638	692281	935.972	129988	2497.8	9302.18
2-E	3.28489e+06	2.99258e+08	7.62885e+07	1.50407e+07	3.70777e+06	4.37378e+06	2.53803e+07	9.93686e+06	1.25296e+06	1.61888e+06	6.44057e+06	6.31319e+06	1.25659e+08	719059	2953.13	424006	18352.2	2.08476e+06	1.25149e+06	2.25489e+06	1.03174e+06	550066	514839	223801	42400.4	52186.9	2344.4	1566.2	73299.2	1.27839e+06	70862.2	1376.15	158473	825777	64340.8	555815	51337.9	868336	470361	34813.7	172108	3.28277e+06	46040.1	681097	830696	4.14197	148126	2386.68	15067.4
3-A	4.27378e+06	1.47498e+08	3.48251e+07	2.28179e+06	201738	1.17998e+06	1.68992e+07	1.30342e+07	277145	583644	735888	1.57653e+06	1.2253e+08	529670	16518.9	108084	63369.8	3.66975e+06	332293	127972	180985	1.25954e+06	166790	65830.9	153404	30902.6	798.844	12328	40556.5	1.03433e+06	40643.8	1198.82	96.7146	46320.7	89636.5	445646	6903.94	248897	220577	25488.7	166189	2.44572e+06	51902.2	1.28435e+06	34996.3	347.166	20801	2735.75	22628.3
3-B	3.63429e+06	1.63661e+08	3.6481e+07	4.05699e+06	1.11601e+06	1.32247e+06	1.66704e+07	1.09836e+07	301534	681157	937843	1.9295e+06	1.22618e+08	708883	11084	145606	49373.6	3.04085e+06	469015	536415	312279	1.00234e+06	185273	81855.8	106761	24974.6	5283.5	3827.83	31339.3	1.01744e+06	45573.7	1001.43	16653.5	116735	76649.5	395016	18046.6	291646	243987	24378.8	175504	2.19774e+06	37718.1	1.1237e+06	34702.1	1015.38	21257.4	3849.06	21187.8
3-C	4.24061e+06	1.33211e+08	3.03684e+07	1.71899e+06	198572	1.18959e+06	1.54538e+07	1.31915e+07	220371	609679	678552	1.39643e+06	1.25065e+08	700206	11229.6	102863	58849.2	3.22229e+06	355668	112068	174851	1.22177e+06	150231	61671.5	124379	20981.3	2806.33	2467.98	70468.6	948836	40179.3	1402.82	0	39740.7	82860.2	380701	4603.91	228469	177586	24178.1	192692	2.18336e+06	40456.2	1.25388e+06	1.39991e+06	494.59	240369	2363.43	22435.6
3-D	4.08365e+06	1.37444e+08	3.24162e+07	1.84232e+06	164784	1.13564e+06	1.53499e+07	1.25595e+07	240608	554954	697067	1.51726e+06	1.27222e+08	604739	15048.3	119962	63691.5	3.20813e+06	332321	109012	177481	1.26797e+06	161296	63374.7	136352	24089.8	2296.63	5366.93	76043.1	923899	42217.1	1395.22	173.37	48400.4	83422	429164	4641.27	233017	167152	20543.4	205880	2.49227e+06	44735.1	1.28912e+06	1.42059e+06	308.241	246651	2815.15	20124.7
3-E	4.13204e+06	1.53039e+08	3.81362e+07	2.06097e+06	174354	1.17505e+06	1.6181e+07	1.24227e+07	271559	514354	678465	1.7661e+06	1.22475e+08	586736	16764.9	107235	67683.7	1.73379e+06	322770	118595	151582	1.37403e+06	182217	59269.6	152603	25463.7	1699.28	3111.02	66288.6	640426	44717.4	1293.26	68.3332	46700.4	97125.8	494440	5281.05	288766	172103	26450	177046	2.14328e+06	42128.3	1.11679e+06	1.53203e+06	590.358	248517	2314.7	22555
neg
Sample	6.58_531.2222m/z	0.86_173.0456m/z	13.86_307.2635m/z	17.96_311.2950m/z	3.21_243.1608m/z	4.31_355.1564m/z	6.46_203.1078m/z	17.64_469.3309m/z	6.56_401.1595m/z	2.26_271.0968m/z	5.44_383.1491m/z	3.46_355.1562m/z	0.86_137.0242m/z	15.95_469.3315m/z	10.76_277.1239m/z	6.07_401.1957m/z	4.66_355.1551m/z	17.29_467.3167m/z	14.04_621.4346m/z	17.59_467.3172m/z	16.30_247.1700m/z	18.81_163.0617m/z	7.01_203.1075m/z	19.16_121.0297m/z	17.04_467.3159m/z	2.97_229.1442m/z	15.68_485.3249m/z	6.06_339.1236m/z	3.38_371.1496m/z	17.24_171.1028m/z	6.03_247.1698m/z	19.15_147.0292m/z	15.93_245.1541m/z	19.01_121.0298m/z	2.44_301.0341m/z	3.79_388.1882n	15.77_245.1541m/z	4.47_125.0972m/z	16.55_247.1700m/z	17.31_621.4353m/z	3.63_125.0977m/z	18.60_391.2840m/z	19.65_149.0095m/z	16.81_321.2076m/z	1.20_87.0091m/z	18.09_467.3162m/z	3.60_537.2112m/z	3.93_359.1487m/z	4.66_125.0976m/z
0-A	18246.1	75823.6	44898.3	149669	21442.4	13379.2	516.198	157906	19693.8	51675	8012.92	1058.01	8422.09	1.23522e+06	216.517	55687.2	13492.6	300.338	0	5430.85	25156.4	936.629	38805.7	1457.5	629.641	6176.59	0	3456.2	12221.2	25060.5	2843.24	874.396	8784.72	2374.69	3223.56	3.22651e+06	10490	0	4352.19	699002	0	181050	8338.53	37133.3	124003	5335.89	63358	3906.75	0
0-B	20216.1	69466.3	43572	166201	13437.9	11623.8	272.439	168810	22256.5	45649.2	7665.3	1006.1	8843.73	1.18269e+06	504.584	55778.7	14048.9	540.618	0	8766.05	26091.1	867.006	39243	1599.13	1056.34	5879.13	0	4060.08	12582.1	25614.8	2123.75	1072.92	9591.86	1980.15	3174.64	2.64569e+06	11883.1	0	5871.95	746677	0	180871	6927.48	39277.3	96399.7	2306.48	44859.9	3721.15	0
0-C	15909.4	76352.9	36514.5	200434	20219	11815.2	518.266	109110	16742.6	44074.7	8854.93	278.875	9824.88	787581	209.094	40271.3	13834.6	762.701	0	5568.07	15908.3	944.541	31788.6	2021.37	1427.69	9456.61	0	3089.69	9420.71	27057	3965.45	876.999	6051.83	1721.44	2796.92	2.74262e+06	8937.49	0	2694.01	1.17976e+06	102.544	258211	7096.94	35331.6	115839	3429.57	54567.1	3744.54	0
0-D	18770.1	68181.1	46473.2	183139	14320	12838.3	1054.74	195446	17243.7	39882.1	6610.87	761.385	10858.8	1.19825e+06	526.188	55266	13945.7	0	0	6998.86	25125.6	920.201	38830.8	2121.49	887.094	5465.48	287.834	3550.88	14018.8	20900.7	2534.65	780.056	10986.1	3059.25	3189.55	2.61267e+06	10363	0	5442.29	544541	0	427253	7476.44	38801.7	118578	7109.35	59102.6	3970.28	0
0-E	19160.5	70413.2	48020.3	176315	15472.8	11984.7	1173.76	169021	23111.4	43581.4	7311.2	1756.77	7651.25	1.16529e+06	191.799	56983.4	14578.7	0	44.4875	8803.39	27655.4	711.811	35418.4	1516.64	1343.38	7175.64	0	4292.51	10576.1	23477.3	2299.86	715.755	9300.8	2765.75	3824.57	2.86418e+06	9165.99	0	5914.26	933139	196.669	222807	8199.66	37741.4	120142	11418.1	54889.3	3068.85	0
1-A	731.401	23738.3	949.088	164110	13707.3	5324.18	615.893	877006	1251.67	18369.3	0	1847.54	3543.62	1.91563e+06	78.1885	4999.98	22234.9	14567.1	0	30495	11555.4	1017.71	12452.5	4693.31	12771.8	6312.09	19911.4	260.528	11522.1	21892.1	4215	2049.16	3102.2	4723.54	2971.58	1.87792e+06	1191.72	0	428.466	1.45604e+06	0	295544	9213.62	33681.5	59295.4	348136	45319.3	3794.75	0
1-B	375.568	25681	664.744	167999	13667.4	4244.26	282.662	953844	439.641	20617.8	118.057	1173.06	2722.26	1.76532e+06	0	4430.93	20838.6	19722.8	0	28130.6	9841.25	1261.36	8228.65	3547.68	14005.2	6256.34	21054.3	433.961	11960.3	20685.8	1249.58	994.332	2036.19	3991.76	2934.91	1.45466e+06	799.601	0	332.328	1.86287e+06	138.06	272916	9212.82	39039.6	53008.8	376154	39485.1	3774.81	133.256
1-C	0	20138.4	649.79	167806	16565.7	5402.31	1066.05	750366	1367.64	22248.5	156.056	2354.82	2143.11	2.0526e+06	38.2364	4552.34	28794.7	13304.2	0	26396.4	9574.03	1215.53	11076.2	3066.5	11524.3	8015.59	13117.7	177.166	8906.29	23647.2	2690.09	1430.25	1746.41	4836.44	1981.06	1.95065e+06	1405.92	0	577.665	1.25878e+06	88.8553	300125	10217	38447.7	60345.7	288050	35459.2	4359.78	0
1-D	385.095	24771.6	1919.05	176780	12821	5316.08	364.506	822369	945.986	20832.1	625.39	1122.18	3043.15	2.02768e+06	265.45	2595.7	23953.1	15347.8	0	25785.8	8351.79	1396.46	11976.3	3088.25	6851.8	4979.89	19905.2	598.162	8280.22	22331.3	2306.61	1196.78	2292.65	3176.6	2953.2	1.64569e+06	1563.13	0	1092.9	1.13765e+06	0	234119	10597	37408.7	69308.3	329450	38537.3	3762.43	0
1-E	1181.36	26687.4	1443.41	175470	15274.4	3610.69	376.841	682489	607.778	22729.5	586.275	1021.9	3535.52	1.97967e+06	156.351	3433.06	28963.5	11592.7	0	23881.7	12757.1	1133.59	13997.7	3420.61	7486.34	7310.3	17636.5	379.998	10601.6	22446.4	4485.71	883.347	1292.59	3220.91	2547.05	1.91332e+06	1924.02	0	0	1.60952e+06	0	158436	9956.18	38847.9	83104.6	227335	33889.4	3765.21	0
2-A	0.0447706	24180.1	27.2002	487839	93423.9	32999.7	50333.7	540482	299.357	15932.6	2529.99	8647.96	1863.33	86575	40119.8	1682.6	35626.2	14512.3	1.13304e+06	51595.1	351.053	0	2952.19	0	46568.2	21636.1	9861.4	1096.09	30218.9	64730.5	183.341	0	601.214	519.505	1593.14	6.17941e+06	225.042	1776.2	112.221	37871.2	1705.21	698874	266.711	113512	55937.3	78775.6	108142	11899	637.466
2-B	0	17873.4	3.98321	584973	90054.6	36192	51444.9	656449	266.585	18002.6	1325.77	12178.9	892.678	94034	39086.3	1571.51	31456.3	20507.6	2.1587e+06	57942.1	196.815	0	791.412	0	57807.5	27412.5	11532	1377.38	33345.9	89517.9	0	355.797	0	0	318.879	6.36749e+06	0	1539.18	157.968	47733.3	742.995	795378	375.293	128280	33047.7	56953.7	99080.3	10075.8	1413.19
2-C	0	23540.3	16.9545	556313	111949	32502.2	44764.3	667773	250.356	18211.1	2567.67	10834.7	1785.38	81106.1	30974.2	16346.5	43053.8	20814.3	1.93577e+06	84133.3	259.25	0	3417.56	0	59151.6	34690.1	14423.6	1858.43	22459.9	92765.3	0	0	22.3749	237.15	1244.16	5.07963e+06	0	2332.17	252.34	44329.9	1614.01	948596	0	148392	54512.5	46331.6	92683.4	9849.5	2084.26
2-D	851.565	28206	3261.13	571340	95051.9	33431.8	38163.6	519685	2236.25	17879.1	713.626	11228.8	1273.25	114010	52266.5	2373.57	39523.3	14732.6	1.5913e+06	72455	4182.07	340.826	16501.4	193.399	41544	25334.7	15089.5	915.261	32240.4	87754.9	0	0	2724.61	198.707	358.26	7.42911e+06	4989.43	1519.03	0	34726.2	1352.86	814624	0	193876	73117.1	64480.3	120375	11661	1538.19
2-E	0	23173.5	54.4842	485934	79858	41196.2	57887.7	590057	258.849	16600.7	1820.9	8001.88	1616.92	71455.7	35876.1	2591.27	44145.1	23731.6	1.67755e+06	56282.6	129.748	0	879.79	0	32206.3	25929.6	8024.75	993.104	32429	61915.2	86.7911	0	155.398	0	802.485	7.5223e+06	231.559	1030.86	121.593	40433.1	1383.43	623103	0	115571	64737.1	38800.4	135626	9655.46	1769.8
3-A	0	18371.6	88.2315	448462	59848.1	47001.2	186990	1.16025e+06	202.827	35151.5	432.197	5539.41	8577.92	63024.3	2691.09	1333.49	9865.22	20011.9	1.26176e+06	92297.4	167.236	29.1345	568.528	227.788	122313	15776.7	6776.89	804.507	23352.2	52171.3	37.568	0	0	1193.69	2000.89	3.31981e+06	0	196.017	0	21562.7	1328	563137	3473.35	75376.7	55753.7	76333.8	44817	5474.3	697.62
3-B	0	24667.5	46.4542	420167	50789.1	47326.2	147297	877195	119.515	34736.4	990.508	5052.89	9636.3	56336	2571.34	1461.8	12237.4	9821.93	763182	42085.2	0	0	1742.18	231.927	100360	15063.6	10177.3	761.145	20987.9	49519	0	1076.97	161.442	812.426	1117.86	3.03539e+06	232.015	2092.93	152.684	18827.8	2135.78	538239	1724.04	97138.4	62867.7	43700	41219.1	5622.25	1694.98
3-C	0	21648.4	42.3273	497413	60471.8	38843.3	94729.2	663593	501.527	23857.2	596.263	5193.52	9380.3	66536.4	3719.13	1025.65	11318.8	9039.75	746259	38708	33.1841	0	3954.88	247.501	149468	17025.8	10705.5	736.164	18076.8	54578.2	0	0	351.09	884.997	1493.04	2.47356e+06	34.2909	2683.89	146.506	24305.1	1297.11	586974	1182.7	121007	57728.3	70579.4	28846.8	5715.29	1090.91
3-D	0	19417.1	8.43601	474195	57553.5	37318.1	118655	734840	329.712	33240.3	1063.43	3865.8	8835.11	74218.1	3055.05	1270.27	12429.3	9396.42	684476	47062.4	104.526	205.214	8101.92	245.571	170501	16777	4248.43	712.654	22702.4	53629.8	0	0	213.931	3398	1413.72	3.10232e+06	68.8732	341.543	71.1236	20970.8	1584.96	704798	1029.31	124555	44471.4	76681.1	40295.5	5692.14	684.832
3-E	0	18917.5	113.978	523184	61138.6	33442.6	157297	798327	0	32786.5	501.959	9064.17	8548.26	86168	8812.71	474.697	16342.5	26501.6	682442	74142	21.9298	0	2288.46	299.234	149830	17615.5	6243.63	1227.03	24042	71325.2	0	21.4204	633.915	657.211	1490.16	3.52155e+06	273.199	673.383	59.6182	34568.7	1285.99	779988	1026.44	108899	49907	73689	51460.7	6549.97	871.256
[truncated: 72 more columns]

## Sheet: fig7
A	Schisandrin A	Average value	Standard deviation	T-TEST	FDR(0VS2)
	0	3.33316e+06	186952
	1	3.33689E7	1.30292e+06	2.41089e-11
	2	3.88091E7	1.51992e+06	2.13728e-11	1.43013e-07
	3	2.28458E7	650220	3.71772e-12
B	Schisandrin B
	0	4.44446E7	960451
	1	7.92265E7	1.50612e+06	8.54208e-11
	2	1.26599E8	1.60826e+06	1.30523e-13	5.9034e-06
	3	1.23982E8	2.1158e+06	9.46051e-13
C	Schisandrin C
	0	503385	17048.2
	1	585467	14530.9	3.67497e-05
	2	1.20585e+06	36980.6	2.24136e-10	0.000100495
	3	268068	16711	1.89561e-08
D	Gomisin D
	0	165962	3505.03
	1	275580	18552.8	1.17474e-06
	2	437409	26922.8	1.69508e-08	9.12103e-06
	3	196281	34091	0.0832732
E	Gomisin G
	0	829765	188246
	1	1.92878e+06	251388	5.11906e-05
	2	4.52805e+06	769283	6.14154e-06	4.49523e-07
	3	1.20055e+06	167827	0.0110634
F	Gomisin H
	0	131273	12091
	1	490759	9861.43	2.2323e-11
	2	1.20468e+06	65922.8	4.0483e-10	3.34997e-05
	3	262244	31913.8	2.62661e-05
G	Benzoylgomisin H
	0	204720	28191.9
	1	1.96354e+06	100804	2.76286e-10
	2	556955	17821.9	1.10017e-08	5.80157e-06
	3	1.22513e+06	136782	1.98363e-07
H	Benzoylgomisin O
	0	586401	444299
	1	1.97749e+06	70543	0.000122724
	2	6.57262e+06	145865	2.39964e-09	1.80289e-05
	3	745563	110011	0.459207
I	Angeloylgomisin P
	0	1.61788E7	835962
	1	1.15285E7	1.05004e+06	5.49685e-05
	2	4.99171E7	2.1731e+06	8.9713e-10	1.26418e-05
	3	4.52995e+06	757537	1.31429e-08
J	Catechin
	0	745847	54273.1
	1	1.53775e+06	176889	1.17717e-05
	2	1.69408e+06	168731	2.19552e-06
	3	845234	106828	0.10075	0.00148571
K	Isorhamnetin
	0	5330.45	936.931
	1	6720.96	940.6	0.0472674
	2	13726.2	1302.39	2.5972e-06	0.00837273
	3	4264.47	447.28	0.0507996
L	Luteolin
	0	28122.5	5366.01
	1	56132.5	7860.46	0.000172815
	2	61399.2	6543.79	2.1987e-05	0.0059984
	3	35456.6	6322.79	0.0833666
M	Cinnamic acid
	0	139085	7138.81
	1	134092	6511.94	0.546451
	2	418302	12825.4	3.79369e-09	3.32241e-05
	3	116750	17330.9	0.116938
N	Hydroxycinnamic acid
	0	116663	6151.95
	1	84960.6	3164.23	2.13252e-05
	2	247422	23278.4	8.68122e-05	0.000202036
	3	52602.7	1209.26	6.85187e-08
O	Shikimic acid
	0	72047.4	3777.5
	1	24203.3	2520.77	1.12153e-08
	2	23394.6	3685.12	3.21067e-08	2.07625e-05
	3	20604.4	2590.35	6.76388e-09
P	Hexahydrocurcumin
	0	31057.6	1866.78
	1	83862.3	2144.12	1.24402e-10
	2	66821.1	2570.1	0.468754	4.59712e-06
	3	85938.8	7760.88	3.18339e-07
Q	Mannose
	0	1733.33	97.2643
	1	1356.59	137.891	0.0010629
	2	575.092	55.7601	1.30906e-08	0.00766716
	3	1372.93	91.8768	0.000315185
R	Pyruvic acid
	0	114992	10804.7
	1	65012.5	11665.4	0.000109471
	2	56270.3	14983.3	0.000101177	0.00186603
	3	54145.6	7124.82	5.83741e-06
S	Coniferyl alcohol
	0	3682.32	358.821
	1	3891.39	262.14	0.323508
	2	10628.2	1065.29	7.27409e-07	0.0070803
	3	5810.79	423.779	2.64954e-05
T	Phenylalanine
	0	9053.81	672.931
	1	10720.2	887.543	0.0101486
	2	2973.13	569.978	3.11333e-07	0.0255453
	3	10772	1259.25	0.0274576
U	Terpinolene
	0	84216.9	9416.24
	1	192383	20149.3	4.52319e-06
	2	351396	26677.3	2.65598e-08	7.17546e-06
	3	128697	3274.31	8.63675e-06
V	Mevalonic acid
	0	1835.66	202.92
	1	3284.96	276.667	1.29757e-05
	2	1.68785	3.76498	3.75872e-08	0.0472649
	3	1225.18	144.654	0.000588968

## Sheet: fig8
	O2·-	H2O2
Schisandrin A	0.91	0.69
Schisandrin B	0.73	0.57
Schisandrin C	0.83	0.96
Gomisin D	0.97	0.97
Gomisin G	0.96	0.99
Gomisin H	0.97	0.98
Benzoylgomisin H	0.12	-0.26
Benzoylgomisin O	0.94	1
Angeloylgomisin P	0.78	0.96
Catechin	0.88	0.77
Isorhamnetin	0.89	0.99
Luteolin	0.91	0.76
Cinnamic acid	0.86	0.99
Hydroxycinnamic acid	0.74	0.94
Hexahydrocurcumin	0.45	0.079
Coniferyl alcohol	0.88	0.94
Phenylalanine	-0.76	-0.95
Terpinolene	0.98	0.97
Mevalonic acid	-0.52	-0.69

## Sheet: fig9
Sample	Time	O2·-	H2O2	Schisandrin A	Schisandrin B	Schisandrin C	Gomisin D	Gomisin G	Gomisin H	Benzoylgomisin H	Benzoylgomisin O	Angeloylgomisin P	Catechin	Isorhamnetin	Luteolin	Cinnamic acid	Hydroxycinnamic acid	Hexahydrocurcumin	Coniferyl alcohol	Phenylalanine	Terpinolene	Mevalonic acid
1	DAY0	54.1778	13.33	3.33316e+06	4.44446E7	503385	165962	829765	131273	204720	586401	1.61788E7	745847	5330.45	28122.5	139085	116663	31057.6	3682.32	9053.81	84216.9	1835.66
2	DAY1	60.9334	19.749	3.33689E7	7.92265E7	585467	275580	1.92878e+06	490759	1.96354e+06	1.97749e+06	1.15285E7	1.53775e+06	6720.96	56132.5	134092	84960.6	83862.3	3891.39	10720.2	192383	3284.96
3	DAY2	68.1716	57.483	3.88091E7	1.26599E8	1.20585e+06	437409	4.52805e+06	1.20468e+06	556955	6.57262e+06	4.99171E7	1.69408e+06	13726.2	61399.2	418302	247422	66821.1	10628.2	2973.13	351396	1.68785
4	DAY3	58.762	14.4665	2.28458E7	1.23982E8	268068	196281	1.20055e+06	262244	1.22513e+06	745563	4.52995e+06	845234	4264.47	35456.6	116750	52602.7	85938.8	5810.79	10772	128697	1225.18

## Sheet: fig10
	VIP
Gomisin H	1.17315
Gomisin G	1.17277
Terpinolene	1.17005
Gomisin D	1.16478
Benzoylgomisin O	1.16244
Isorhamnetin	1.13103
Cinnamic acid	1.11172
Schisandrin C	1.07606
Angeloylgomisin P	1.04925
Phenylalanine	1.02587
Coniferyl alcohol	1.00858
Hydroxycinnamic acid	1.00576
Luteolin	1.00019
Catechin	0.99175
Schisandrin A	0.961525
Schisandrin B	0.778072
Mevalonic acid	0.727549
Hexahydrocurcumin	0.313756
Benzoylgomisin H	0.08382
